# Supplementary material for: Identification of hypoxia-related genes and exploration of their relationship with immune cells in ischemic stroke
Source: Sci Rep. 2023 Jun 29;13:10570. doi: 10.1038/s41598-023-37753-2 (PMC10310769; doi:10.1038/s41598-023-37753-2)
Supplement: Supplementary file 1 — Supplementary Table 1. [file 41598_2023_37753_MOESM1_ESM.xlsx]

## Sheet: Sheet1
Supplemental Table 1 Hypoxia related genes in Genecards and MsigDB databases
Genecards	Molecular Signature database
HIF1A	ACKR3
EGLN1	ADM
EGLN3	ADORA2B
HIF3A	AK4
HIF1AN	AKAP12
EGLN2	ALDOA
VEGFA	ALDOB
EPAS1	ALDOC
HYOU1	AMPD3
HILPDA	ANGPTL4
VHL	ANKZF1
ARNT	ANXA2
SETD2	ATF3
HIGD1A	ATP7A
EPO	B3GALT6
HIGD2A	B4GALNT2
CA9	BCAN
HIGD1B	BCL2
HIGD1C	BGN
HIGD2B	BHLHE40
TP53	BNIP3L
EP300	BRS3
HIGD1AP1	BTG1
CASP3	CA12
SLC2A1	CASP6
P4HTM	CAV1
BNIP3	CAVIN1
HIGD1AP18	CAVIN3
HIGD1AP13	CCN1
HIGD1AP16	CCN2
HIGD1AP11	CCN5
HIGD1AP5	CCNG2
HIGD1AP10	CDKN1A
HIGD1AP12	CDKN1B
HIGD1AP15	CDKN1C
HIGD1AP2	CHST2
HIGD1AP3	CHST3
HIGD1AP4	CITED2
HIGD1AP8	COL5A1
HIGD1AP14	CP
HIGD1AP17	CSRP2
HIGD1AP6	CXCR4
HIGD1AP7	DCN
HIGD1AP9	DDIT3
CREB1	DDIT4
MTOR	DPYSL4
NHIP	DTNA
EGLN3P1	DUSP1
EGLN1P1	EDN2
ENSG00000254591	EFNA1
ENSG00000271291	EFNA3
ENSG00000271455	EGFR
ENSG00000270577	ENO1
ENSG00000271439	ENO2
CTNNB1	ENO3
COL1A1	ERO1A
IGF1	ERRFI1
PDK1	ETS1
CASP9	EXT1
NOS1	F3
MIR210	FAM162A
TNF	FBP1
IL6	FOS
DDIT4	FOSL2
CITED2	FOXO3
FOS	GAA
EDN1	GALK1
BCL2	GAPDH
	GAPDHS
	GBE1
	GCK
	GCNT2
	GLRX
	GPC1
	GPC3
	GPC4
	GPI
	GRHPR
	GYS1
	HAS1
	HDLBP
	HEXA
	HK1
	HK2
	HMOX1
	HOXB9
	HS3ST1
	HSPA5
	IDS
	IER3
	IGFBP1
	IGFBP3
	IL6
	ILVBL
	INHA
	IRS2
	ISG20
	JMJD6
	JUN
	KDELR3
	KDM3A
	KIF5A
	KLF6
	KLF7
	KLHL24
	LALBA
	LARGE1
	LDHA
	LDHC
	LOX
	LXN
	MAFF
	MAP3K1
	MIF
	MT1E
	MT2A
	MXI1
	MYH9
	NAGK
	NCAN
	NDRG1
	NDST1
	NDST2
	NEDD4L
	NFIL3
	NOCT
	NR3C1
	P4HA1
	P4HA2
	PAM
	PCK1
	PDGFB
	PDK1
	PDK3
	PFKFB3
	PFKL
	PFKP
	PGAM2
	PGF
	PGK1
	PGM1
	PGM2
	PHKG1
	PIM1
	PKLR
	PKP1
	PLAC8
	PLAUR
	PLIN2
	PNRC1
	PPARGC1A
	PPFIA4
	PPP1R15A
	PPP1R3C
	PRDX5
	PRKCA
	PYGM
	RBPJ
	RORA
	RRAGD
	S100A4
	SAP30
	SCARB1
	SDC2
	SDC3
	SDC4
	SELENBP1
	SERPINE1
	SIAH2
	SLC25A1
	SLC2A1
	SLC2A3
	SLC2A5
	SLC37A4
	SLC6A6
	SRPX
	STBD1
	STC1
	STC2
	SULT2B1
	TES
	TGFB3
	TGFBI
	TGM2
	TIPARP
	TKTL1
	TMEM45A
	TNFAIP3
	TPBG
	TPD52
	TPI1
	TPST2
	UGP2
	VEGFA
	VHL
	VLDLR
	WSB1
	XPNPEP1
	ZFP36
	ZNF292
