# Supplementary material for: Identification of hypoxia-related genes and exploration of their relationship with immune cells in ischemic stroke
Source: Sci Rep. 2023 Jun 29;13:10570. doi: 10.1038/s41598-023-37753-2 (PMC10310769; doi:10.1038/s41598-023-37753-2)
Supplement: Supplementary file 2 — Supplementary Table 2. [file 41598_2023_37753_MOESM2_ESM.csv]

Supplemental Table 2 Enrichment analysis of hypoxy-related genes in ischemic stroke
ONTOLOGY	ID	Description	GeneRatio	BgRatio	pvalue	p.adjust	qvalue	geneID	Count
BP	GO:1903146	regulation of autophagy of mitochondrion	3ÔÂ19ÈÕ	42/18670	1.00E-05	0.005535083	0.002976417	BNIP3L/HIF1A/HK2	3
BP	GO:0030879	mammary gland development	4ÔÂ19ÈÕ	143/18670	1.17E-05	0.005535083	0.002976417	CREB1/HIF1A/HK2/IRS2	4
BP	GO:0007595	lactation	3ÔÂ19ÈÕ	48/18670	1.50E-05	0.005535083	0.002976417	CREB1/HIF1A/HK2	3
BP	GO:0001666	response to hypoxia	5ÔÂ19ÈÕ	359/18670	2.38E-05	0.006087095	0.003273255	ADM/BNIP3L/CREB1/HIF1A/HK2	5
BP	GO:0036293	response to decreased oxygen levels	5ÔÂ19ÈÕ	370/18670	2.75E-05	0.006087095	0.003273255	ADM/BNIP3L/CREB1/HIF1A/HK2	5
BP	GO:0070482	response to oxygen levels	5ÔÂ19ÈÕ	394/18670	3.72E-05	0.006852314	0.003684741	ADM/BNIP3L/CREB1/HIF1A/HK2	5
BP	GO:0046886	positive regulation of hormone biosynthetic process	2ÔÂ19ÈÕ	11/18670	5.37E-05	0.007164227	0.003852468	ADM/HIF1A	2
BP	GO:0000422	autophagy of mitochondrion	3ÔÂ19ÈÕ	76/18670	5.99E-05	0.007164227	0.003852468	BNIP3L/HIF1A/HK2	3
BP	GO:0061726	mitochondrion disassembly	3ÔÂ19ÈÕ	76/18670	5.99E-05	0.007164227	0.003852468	BNIP3L/HIF1A/HK2	3
BP	GO:0008306	associative learning	3ÔÂ19ÈÕ	78/18670	6.48E-05	0.007164227	0.003852468	CREB1/FOS/HIF1A	3
BP	GO:0032352	positive regulation of hormone metabolic process	2ÔÂ19ÈÕ	15/18670	0.000102217	0.009310013	0.005006336	ADM/HIF1A	2
BP	GO:0045639	positive regulation of myeloid cell differentiation	3ÔÂ19ÈÕ	91/18670	0.000102579	0.009310013	0.005006336	CREB1/FOS/HIF1A	3
BP	GO:0007589	body fluid secretion	3ÔÂ19ÈÕ	93/18670	0.000109431	0.009310013	0.005006336	CREB1/HIF1A/HK2	3
BP	GO:1903008	organelle disassembly	3ÔÂ19ÈÕ	101/18670	0.000139813	0.009556107	0.00513867	BNIP3L/HIF1A/HK2	3
BP	GO:0044264	cellular polysaccharide metabolic process	3ÔÂ19ÈÕ	103/18670	0.000148181	0.009556107	0.00513867	GAA/NDST1/IRS2	3
BP	GO:1904659	glucose transmembrane transport	3ÔÂ19ÈÕ	108/18670	0.00017051	0.009556107	0.00513867	HK2/SLC2A3/IRS2	3
BP	GO:0044262	cellular carbohydrate metabolic process	4ÔÂ19ÈÕ	286/18670	0.000174305	0.009556107	0.00513867	GAA/HK2/NDST1/IRS2	4
BP	GO:1903599	positive regulation of autophagy of mitochondrion	2ÔÂ19ÈÕ	20/18670	0.000184403	0.009556107	0.00513867	HIF1A/HK2	2
BP	GO:0005996	monosaccharide metabolic process	4ÔÂ19ÈÕ	292/18670	0.000188748	0.009556107	0.00513867	GAA/HK2/SLC2A3/IRS2	4
BP	GO:0008645	hexose transmembrane transport	3ÔÂ19ÈÕ	112/18670	0.000189869	0.009556107	0.00513867	HK2/SLC2A3/IRS2	3
BP	GO:0005976	polysaccharide metabolic process	3ÔÂ19ÈÕ	114/18670	0.000200061	0.009556107	0.00513867	GAA/NDST1/IRS2	3
BP	GO:0015749	monosaccharide transmembrane transport	3ÔÂ19ÈÕ	114/18670	0.000200061	0.009556107	0.00513867	HK2/SLC2A3/IRS2	3
BP	GO:0046716	muscle cell cellular homeostasis	2ÔÂ19ÈÕ	21/18670	0.00020369	0.009556107	0.00513867	GAA/HIF1A	2
BP	GO:0034219	carbohydrate transmembrane transport	3ÔÂ19ÈÕ	116/18670	0.000210603	0.009556107	0.00513867	HK2/SLC2A3/IRS2	3
BP	GO:0010508	positive regulation of autophagy	3ÔÂ19ÈÕ	117/18670	0.000216006	0.009556107	0.00513867	BNIP3L/HIF1A/HK2	3
BP	GO:0046879	hormone secretion	4ÔÂ19ÈÕ	312/18670	0.000243183	0.010207428	0.005488909	ADM/CREB1/HIF1A/IRS2	4
BP	GO:0009416	response to light stimulus	4ÔÂ19ÈÕ	314/18670	0.000249187	0.010207428	0.005488909	CREB1/DUSP1/FOS/HIF1A	4
BP	GO:0009914	hormone transport	4ÔÂ19ÈÕ	322/18670	0.000274278	0.010722929	0.005766113	ADM/CREB1/HIF1A/IRS2	4
BP	GO:0045672	positive regulation of osteoclast differentiation	2ÔÂ19ÈÕ	25/18670	0.000290281	0.010722929	0.005766113	CREB1/FOS	2
BP	GO:0010506	regulation of autophagy	4ÔÂ19ÈÕ	327/18670	0.000290857	0.010722929	0.005766113	BNIP3L/HIF1A/HK2/RRAGD	4
BP	GO:0046887	positive regulation of hormone secretion	3ÔÂ19ÈÕ	131/18670	0.000301314	0.0107501	0.005780724	CREB1/HIF1A/IRS2	3
BP	GO:0002026	regulation of the force of heart contraction	2ÔÂ19ÈÕ	27/18670	0.000339217	0.011368898	0.006113474	ADM/GAA	2
BP	GO:0046885	regulation of hormone biosynthetic process	2ÔÂ19ÈÕ	27/18670	0.000339217	0.011368898	0.006113474	ADM/HIF1A	2
BP	GO:0070229	negative regulation of lymphocyte apoptotic process	2ÔÂ19ÈÕ	29/18670	0.000391894	0.012078468	0.006495036	HIF1A/IRS2	2
BP	GO:0007612	learning	3ÔÂ19ÈÕ	145/18670	0.000405856	0.012078468	0.006495036	CREB1/FOS/HIF1A	3
BP	GO:0045834	positive regulation of lipid metabolic process	3ÔÂ19ÈÕ	146/18670	0.000414104	0.012078468	0.006495036	ADM/CREB1/IRS2	3
BP	GO:0051384	response to glucocorticoid	3ÔÂ19ÈÕ	146/18670	0.000414104	0.012078468	0.006495036	ADM/DUSP1/FOS	3
BP	GO:0031331	positive regulation of cellular catabolic process	4ÔÂ19ÈÕ	361/18670	0.000423373	0.012078468	0.006495036	BNIP3L/HIF1A/HK2/IRS2	4
BP	GO:0008643	carbohydrate transport	3ÔÂ19ÈÕ	148/18670	0.000430923	0.012078468	0.006495036	HK2/SLC2A3/IRS2	3
BP	GO:0010038	response to metal ion	4ÔÂ19ÈÕ	364/18670	0.000436834	0.012078468	0.006495036	CREB1/DUSP1/FOS/HIF1A	4
BP	GO:1902895	positive regulation of pri-miRNA transcription by RNA polymerase II	2ÔÂ19ÈÕ	31/18670	0.0004483	0.012093175	0.006502945	FOS/HIF1A	2
BP	GO:0001678	cellular glucose homeostasis	3ÔÂ19ÈÕ	152/18670	0.000465868	0.012214341	0.0065681	HIF1A/HK2/IRS2	3
BP	GO:0062013	positive regulation of small molecule metabolic process	3ÔÂ19ÈÕ	153/18670	0.000474879	0.012214341	0.0065681	ADM/HIF1A/IRS2	3
BP	GO:0031960	response to corticosteroid	3ÔÂ19ÈÕ	162/18670	0.000561073	0.014103328	0.007583878	ADM/DUSP1/FOS	3
BP	GO:0071634	regulation of transforming growth factor beta production	2ÔÂ19ÈÕ	36/18670	0.000605535	0.014882711	0.008002981	CREB1/HIF1A	2
BP	GO:0016241	regulation of macroautophagy	3ÔÂ19ÈÕ	171/18670	0.000656715	0.01555039	0.008362016	BNIP3L/HIF1A/RRAGD	3
BP	GO:0032350	regulation of hormone metabolic process	2ÔÂ19ÈÕ	38/18670	0.000674881	0.01555039	0.008362016	ADM/HIF1A	2
BP	GO:0071604	transforming growth factor beta production	2ÔÂ19ÈÕ	38/18670	0.000674881	0.01555039	0.008362016	CREB1/HIF1A	2
BP	GO:0030099	myeloid cell differentiation	4ÔÂ19ÈÕ	416/18670	0.000722052	0.016297742	0.008763895	CREB1/FOS/HIF1A/MYH9	4
BP	GO:0009896	positive regulation of catabolic process	4ÔÂ19ÈÕ	423/18670	0.000768586	0.016739713	0.009001559	BNIP3L/HIF1A/HK2/IRS2	4
BP	GO:1902893	regulation of pri-miRNA transcription by RNA polymerase II	2ÔÂ19ÈÕ	41/18670	0.000785771	0.016739713	0.009001559	FOS/HIF1A	2
BP	GO:0010821	regulation of mitochondrion organization	3ÔÂ19ÈÕ	182/18670	0.000787039	0.016739713	0.009001559	BNIP3L/HIF1A/HK2	3
BP	GO:1903708	positive regulation of hemopoiesis	3ÔÂ19ÈÕ	185/18670	0.000825233	0.017220906	0.009260314	CREB1/FOS/HIF1A	3
BP	GO:0048732	gland development	4ÔÂ19ÈÕ	434/18670	0.000845966	0.017326641	0.009317172	CREB1/HIF1A/HK2/IRS2	4
BP	GO:0009314	response to radiation	4ÔÂ19ÈÕ	448/18670	0.000952262	0.019149128	0.01029719	CREB1/DUSP1/FOS/HIF1A	4
BP	GO:0016052	carbohydrate catabolic process	3ÔÂ19ÈÕ	199/18670	0.001019088	0.019528643	0.010501269	GAA/HIF1A/HK2	3
BP	GO:0061614	pri-miRNA transcription by RNA polymerase II	2ÔÂ19ÈÕ	47/18670	0.001032114	0.019528643	0.010501269	FOS/HIF1A	2
BP	GO:2000107	negative regulation of leukocyte apoptotic process	2ÔÂ19ÈÕ	47/18670	0.001032114	0.019528643	0.010501269	HIF1A/IRS2	2
BP	GO:0023061	signal release	4ÔÂ19ÈÕ	462/18670	0.001067703	0.019528643	0.010501269	ADM/CREB1/HIF1A/IRS2	4
BP	GO:0008542	visual learning	2ÔÂ19ÈÕ	48/18670	0.001076335	0.019528643	0.010501269	CREB1/HIF1A	2
BP	GO:0002573	myeloid leukocyte differentiation	3ÔÂ19ÈÕ	204/18670	0.001094734	0.019528643	0.010501269	CREB1/FOS/MYH9	3
BP	GO:0045766	positive regulation of angiogenesis	3ÔÂ19ÈÕ	204/18670	0.001094734	0.019528643	0.010501269	ADM/HIF1A/HK2	3
BP	GO:0007623	circadian rhythm	3ÔÂ19ÈÕ	208/18670	0.001157751	0.01997362	0.010740549	CREB1/NFIL3/SIAH2	3
BP	GO:0009409	response to cold	2ÔÂ19ÈÕ	50/18670	0.001167476	0.01997362	0.010740549	ADM/FOS	2
BP	GO:0006006	glucose metabolic process	3ÔÂ19ÈÕ	209/18670	0.001173856	0.01997362	0.010740549	GAA/HK2/IRS2	3
BP	GO:0007632	visual behavior	2ÔÂ19ÈÕ	53/18670	0.001310905	0.021639722	0.011636474	CREB1/HIF1A	2
BP	GO:0070228	regulation of lymphocyte apoptotic process	2ÔÂ19ÈÕ	53/18670	0.001310905	0.021639722	0.011636474	HIF1A/IRS2	2
BP	GO:0002763	positive regulation of myeloid leukocyte differentiation	2ÔÂ19ÈÕ	54/18670	0.0013605	0.021942461	0.011799267	CREB1/FOS	2
BP	GO:0006914	autophagy	4ÔÂ19ÈÕ	496/18670	0.001388763	0.021942461	0.011799267	BNIP3L/HIF1A/HK2/RRAGD	4
BP	GO:0061919	process utilizing autophagic mechanism	4ÔÂ19ÈÕ	496/18670	0.001388763	0.021942461	0.011799267	BNIP3L/HIF1A/HK2/RRAGD	4
BP	GO:1904018	positive regulation of vasculature development	3ÔÂ19ÈÕ	230/18670	0.001545504	0.024075032	0.012946029	ADM/HIF1A/HK2	3
BP	GO:0046324	regulation of glucose import	2ÔÂ19ÈÕ	60/18670	0.00167669	0.025755825	0.013849854	HK2/IRS2	2
BP	GO:0042593	glucose homeostasis	3ÔÂ19ÈÕ	241/18670	0.001766555	0.026717067	0.014366749	HIF1A/HK2/IRS2	3
BP	GO:0033500	carbohydrate homeostasis	3ÔÂ19ÈÕ	242/18670	0.00178758	0.026717067	0.014366749	HIF1A/HK2/IRS2	3
BP	GO:0045670	regulation of osteoclast differentiation	2ÔÂ19ÈÕ	64/18670	0.001905098	0.027724196	0.014908319	CREB1/FOS	2
BP	GO:2000378	negative regulation of reactive oxygen species metabolic process	2ÔÂ19ÈÕ	64/18670	0.001905098	0.027724196	0.014908319	HIF1A/HK2	2
BP	GO:0019318	hexose metabolic process	3ÔÂ19ÈÕ	249/18670	0.001939168	0.027774757	0.014935507	GAA/HK2/IRS2	3
BP	GO:0014823	response to activity	2ÔÂ19ÈÕ	65/18670	0.001964387	0.027774757	0.014935507	CREB1/HIF1A	2
BP	GO:0045637	regulation of myeloid cell differentiation	3ÔÂ19ÈÕ	251/18670	0.001983911	0.027774757	0.014935507	CREB1/FOS/HIF1A	3
BP	GO:0007611	learning or memory	3ÔÂ19ÈÕ	256/18670	0.002098588	0.02861575	0.01538774	CREB1/FOS/HIF1A	3
BP	GO:0016239	positive regulation of macroautophagy	2ÔÂ19ÈÕ	68/18670	0.002147475	0.02861575	0.01538774	BNIP3L/HIF1A	2
BP	GO:0035914	skeletal muscle cell differentiation	2ÔÂ19ÈÕ	68/18670	0.002147475	0.02861575	0.01538774	FOS/SAP30	2
BP	GO:0046323	glucose import	2ÔÂ19ÈÕ	68/18670	0.002147475	0.02861575	0.01538774	HK2/IRS2	2
BP	GO:0070227	lymphocyte apoptotic process	2ÔÂ19ÈÕ	69/18670	0.002210239	0.029101483	0.015648937	HIF1A/IRS2	2
BP	GO:0033692	cellular polysaccharide biosynthetic process	2ÔÂ19ÈÕ	71/18670	0.002338361	0.030096071	0.016183763	NDST1/IRS2	2
BP	GO:0046883	regulation of hormone secretion	3ÔÂ19ÈÕ	266/18670	0.002340201	0.030096071	0.016183763	CREB1/HIF1A/IRS2	3
BP	GO:0032024	positive regulation of insulin secretion	2ÔÂ19ÈÕ	72/18670	0.002403714	0.030557565	0.016431925	HIF1A/IRS2	2
BP	GO:0005977	glycogen metabolic process	2ÔÂ19ÈÕ	74/18670	0.002537	0.031885478	0.017145993	GAA/IRS2	2
BP	GO:0006073	cellular glucan metabolic process	2ÔÂ19ÈÕ	75/18670	0.002604929	0.032011679	0.017213856	GAA/IRS2	2
BP	GO:0044042	glucan metabolic process	2ÔÂ19ÈÕ	75/18670	0.002604929	0.032011679	0.017213856	GAA/IRS2	2
BP	GO:0046902	regulation of mitochondrial membrane permeability	2ÔÂ19ÈÕ	76/18670	0.002673712	0.032495888	0.017474233	BNIP3L/HK2	2
BP	GO:0000271	polysaccharide biosynthetic process	2ÔÂ19ÈÕ	78/18670	0.002813838	0.033463493	0.01799455	NDST1/IRS2	2
BP	GO:0010827	regulation of glucose transmembrane transport	2ÔÂ19ÈÕ	78/18670	0.002813838	0.033463493	0.01799455	HK2/IRS2	2
BP	GO:0015980	energy derivation by oxidation of organic compounds	3ÔÂ19ÈÕ	285/18670	0.002845558	0.033480717	0.018003812	GAA/HIF1A/IRS2	3
BP	GO:0016236	macroautophagy	3ÔÂ19ÈÕ	295/18670	0.003136631	0.035514909	0.019097672	BNIP3L/HIF1A/RRAGD	3
BP	GO:0048511	rhythmic process	3ÔÂ19ÈÕ	295/18670	0.003136631	0.035514909	0.019097672	CREB1/NFIL3/SIAH2	3
BP	GO:0050890	cognition	3ÔÂ19ÈÕ	296/18670	0.003166711	0.035514909	0.019097672	CREB1/FOS/HIF1A	3
BP	GO:0045913	positive regulation of carbohydrate metabolic process	2ÔÂ19ÈÕ	83/18670	0.003179002	0.035514909	0.019097672	HIF1A/IRS2	2
BP	GO:2000106	regulation of leukocyte apoptotic process	2ÔÂ19ÈÕ	83/18670	0.003179002	0.035514909	0.019097672	HIF1A/IRS2	2
BP	GO:0046889	positive regulation of lipid biosynthetic process	2ÔÂ19ÈÕ	84/18670	0.003254567	0.035995514	0.01935611	ADM/CREB1	2
BP	GO:0034637	cellular carbohydrate biosynthetic process	2ÔÂ19ÈÕ	86/18670	0.003408218	0.036596981	0.019679542	NDST1/IRS2	2
BP	GO:0042446	hormone biosynthetic process	2ÔÂ19ÈÕ	86/18670	0.003408218	0.036596981	0.019679542	ADM/HIF1A	2
BP	GO:0090559	regulation of membrane permeability	2ÔÂ19ÈÕ	86/18670	0.003408218	0.036596981	0.019679542	BNIP3L/HK2	2
BP	GO:0001892	embryonic placenta development	2ÔÂ19ÈÕ	87/18670	0.0034863	0.03672236	0.019746963	ADM/HIF1A	2
BP	GO:0006112	energy reserve metabolic process	2ÔÂ19ÈÕ	87/18670	0.0034863	0.03672236	0.019746963	GAA/IRS2	2
BP	GO:1901214	regulation of neuron death	3ÔÂ19ÈÕ	313/18670	0.003705626	0.038664364	0.020791249	CREB1/FOS/HIF1A	3
BP	GO:0007568	aging	3ÔÂ19ÈÕ	321/18670	0.003977545	0.04111369	0.022108342	ADM/CREB1/FOS	3
BP	GO:0051651	maintenance of location in cell	2ÔÂ19ÈÕ	95/18670	0.004140907	0.041120503	0.022112006	GAA/HK2	2
BP	GO:0090277	positive regulation of peptide hormone secretion	2ÔÂ19ÈÕ	96/18670	0.004226452	0.041120503	0.022112006	HIF1A/IRS2	2
BP	GO:1990823	response to leukemia inhibitory factor	2ÔÂ19ÈÕ	96/18670	0.004226452	0.041120503	0.022112006	CREB1/HK2	2
BP	GO:1990830	cellular response to leukemia inhibitory factor	2ÔÂ19ÈÕ	96/18670	0.004226452	0.041120503	0.022112006	CREB1/HK2	2
BP	GO:0014020	primary neural tube formation	2ÔÂ19ÈÕ	97/18670	0.00431282	0.041120503	0.022112006	ADM/HIF1A	2
BP	GO:0030316	osteoclast differentiation	2ÔÂ19ÈÕ	97/18670	0.00431282	0.041120503	0.022112006	CREB1/FOS	2
BP	GO:0051591	response to cAMP	2ÔÂ19ÈÕ	97/18670	0.00431282	0.041120503	0.022112006	DUSP1/FOS	2
BP	GO:1990868	response to chemokine	2ÔÂ19ÈÕ	97/18670	0.00431282	0.041120503	0.022112006	DUSP1/HIF1A	2
BP	GO:1990869	cellular response to chemokine	2ÔÂ19ÈÕ	97/18670	0.00431282	0.041120503	0.022112006	DUSP1/HIF1A	2
BP	GO:0001101	response to acid chemical	3ÔÂ19ÈÕ	343/18670	0.004787447	0.045255697	0.024335652	CREB1/DUSP1/RRAGD	3
BP	GO:0071887	leukocyte apoptotic process	2ÔÂ19ÈÕ	104/18670	0.004940255	0.04600536	0.024738773	HIF1A/IRS2	2
BP	GO:0070997	neuron death	3ÔÂ19ÈÕ	348/18670	0.004984468	0.04600536	0.024738773	CREB1/FOS/HIF1A	3
BP	GO:0001841	neural tube formation	2ÔÂ19ÈÕ	105/18670	0.005033136	0.04600536	0.024738773	ADM/HIF1A	2
BP	GO:0032006	regulation of TOR signaling	2ÔÂ19ÈÕ	105/18670	0.005033136	0.04600536	0.024738773	HIF1A/RRAGD	2
BP	GO:0032526	response to retinoic acid	2ÔÂ19ÈÕ	108/18670	0.005316617	0.048198184	0.025917935	CREB1/DUSP1	2
BP	GO:0043200	response to amino acid	2ÔÂ19ÈÕ	113/18670	0.005805116	0.052198844	0.028069236	CREB1/RRAGD	2
BP	GO:0042752	regulation of circadian rhythm	2ÔÂ19ÈÕ	114/18670	0.005905206	0.052670626	0.028322931	CREB1/SIAH2	2
BP	GO:0006096	glycolytic process	2ÔÂ19ÈÕ	115/18670	0.006006089	0.053047852	0.028525779	HIF1A/HK2	2
BP	GO:0001701	in utero embryonic development	3ÔÂ19ÈÕ	373/18670	0.006043426	0.053047852	0.028525779	ADM/HIF1A/MYH9	3
BP	GO:0006757	ATP generation from ADP	2ÔÂ19ÈÕ	116/18670	0.006107764	0.053190453	0.028602461	HIF1A/HK2	2
BP	GO:0002761	regulation of myeloid leukocyte differentiation	2ÔÂ19ÈÕ	117/18670	0.00621023	0.053244296	0.028631415	CREB1/FOS	2
BP	GO:0010822	positive regulation of mitochondrion organization	2ÔÂ19ÈÕ	117/18670	0.00621023	0.053244296	0.028631415	HIF1A/HK2	2
BP	GO:0042866	pyruvate biosynthetic process	2ÔÂ19ÈÕ	119/18670	0.006417525	0.054598327	0.029359527	HIF1A/HK2	2
BP	GO:0045765	regulation of angiogenesis	3ÔÂ19ÈÕ	383/18670	0.00650211	0.054895673	0.029519421	ADM/HIF1A/HK2	3
BP	GO:0048545	response to steroid hormone	3ÔÂ19ÈÕ	385/18670	0.006596292	0.055268928	0.029720133	ADM/DUSP1/FOS	3
BP	GO:0014706	striated muscle tissue development	3ÔÂ19ÈÕ	390/18670	0.006835337	0.056841223	0.030565614	CREB1/FOS/SAP30	3
BP	GO:0001838	embryonic epithelial tube formation	2ÔÂ19ÈÕ	124/18670	0.006949483	0.056934283	0.030615656	ADM/HIF1A	2
BP	GO:0008637	apoptotic mitochondrial changes	2ÔÂ19ÈÕ	124/18670	0.006949483	0.056934283	0.030615656	BNIP3L/HK2	2
BP	GO:0031929	TOR signaling	2ÔÂ19ÈÕ	125/18670	0.007058214	0.057399891	0.030866031	HIF1A/RRAGD	2
BP	GO:0046031	ADP metabolic process	2ÔÂ19ÈÕ	126/18670	0.007167722	0.05786497	0.031116121	HIF1A/HK2	2
BP	GO:1903532	positive regulation of secretion by cell	3ÔÂ19ÈÕ	399/18670	0.007278625	0.058334485	0.031368596	CREB1/HIF1A/IRS2	3
BP	GO:0006732	coenzyme metabolic process	3ÔÂ19ÈÕ	403/18670	0.007481046	0.059525442	0.032009017	HIF1A/HK2/SLC2A3	3
BP	GO:0060537	muscle tissue development	3ÔÂ19ÈÕ	408/18670	0.007738779	0.060662493	0.032620452	CREB1/FOS/SAP30	3
BP	GO:0072175	epithelial tube formation	2ÔÂ19ÈÕ	132/18670	0.007840989	0.060662493	0.032620452	ADM/HIF1A	2
BP	GO:0007517	muscle organ development	3ÔÂ19ÈÕ	410/18670	0.007843342	0.060662493	0.032620452	CREB1/FOS/SAP30	3
BP	GO:0019216	regulation of lipid metabolic process	3ÔÂ19ÈÕ	410/18670	0.007843342	0.060662493	0.032620452	ADM/CREB1/IRS2	3
BP	GO:0071333	cellular response to glucose stimulus	2ÔÂ19ÈÕ	133/18670	0.007955889	0.060728828	0.032656122	HIF1A/IRS2	2
BP	GO:0006165	nucleoside diphosphate phosphorylation	2ÔÂ19ÈÕ	134/18670	0.008071553	0.060728828	0.032656122	HIF1A/HK2	2
BP	GO:0007006	mitochondrial membrane organization	2ÔÂ19ÈÕ	134/18670	0.008071553	0.060728828	0.032656122	BNIP3L/HK2	2
BP	GO:0046683	response to organophosphorus	2ÔÂ19ÈÕ	134/18670	0.008071553	0.060728828	0.032656122	DUSP1/FOS	2
BP	GO:0071331	cellular response to hexose stimulus	2ÔÂ19ÈÕ	135/18670	0.00818798	0.061188555	0.032903335	HIF1A/IRS2	2
BP	GO:0046939	nucleotide phosphorylation	2ÔÂ19ÈÕ	136/18670	0.008305169	0.061236777	0.032929265	HIF1A/HK2	2
BP	GO:0071326	cellular response to monosaccharide stimulus	2ÔÂ19ÈÕ	136/18670	0.008305169	0.061236777	0.032929265	HIF1A/IRS2	2
BP	GO:0072655	establishment of protein localization to mitochondrion	2ÔÂ19ÈÕ	137/18670	0.008423117	0.061345823	0.032987903	BNIP3L/HK2	2
BP	GO:1901342	regulation of vasculature development	3ÔÂ19ÈÕ	422/18670	0.008488478	0.061345823	0.032987903	ADM/HIF1A/HK2	3
BP	GO:0009135	purine nucleoside diphosphate metabolic process	2ÔÂ19ÈÕ	138/18670	0.008541823	0.061345823	0.032987903	HIF1A/HK2	2
BP	GO:0009179	purine ribonucleoside diphosphate metabolic process	2ÔÂ19ÈÕ	138/18670	0.008541823	0.061345823	0.032987903	HIF1A/HK2	2
BP	GO:0009185	ribonucleoside diphosphate metabolic process	2ÔÂ19ÈÕ	140/18670	0.008781505	0.062549515	0.033635173	HIF1A/HK2	2
BP	GO:0051047	positive regulation of secretion	3ÔÂ19ÈÕ	428/18670	0.008822536	0.062549515	0.033635173	CREB1/HIF1A/IRS2	3
BP	GO:0070585	protein localization to mitochondrion	2ÔÂ19ÈÕ	141/18670	0.008902478	0.06271427	0.033723767	BNIP3L/HK2	2
BP	GO:0071322	cellular response to carbohydrate stimulus	2ÔÂ19ÈÕ	144/18670	0.009269903	0.063221795	0.033996683	HIF1A/IRS2	2
BP	GO:1902107	positive regulation of leukocyte differentiation	2ÔÂ19ÈÕ	144/18670	0.009269903	0.063221795	0.033996683	CREB1/FOS	2
BP	GO:0043434	response to peptide hormone	3ÔÂ19ÈÕ	436/18670	0.009279957	0.063221795	0.033996683	ADM/CREB1/IRS2	3
BP	GO:0019359	nicotinamide nucleotide biosynthetic process	2ÔÂ19ÈÕ	147/18670	0.009644058	0.063221795	0.033996683	HIF1A/HK2	2
BP	GO:0019363	pyridine nucleotide biosynthetic process	2ÔÂ19ÈÕ	147/18670	0.009644058	0.063221795	0.033996683	HIF1A/HK2	2
BP	GO:0035148	tube formation	2ÔÂ19ÈÕ	148/18670	0.009770266	0.063221795	0.033996683	ADM/HIF1A	2
BP	GO:0051592	response to calcium ion	2ÔÂ19ÈÕ	148/18670	0.009770266	0.063221795	0.033996683	DUSP1/FOS	2
BP	GO:0014074	response to purine-containing compound	2ÔÂ19ÈÕ	149/18670	0.009897215	0.063221795	0.033996683	DUSP1/FOS	2
BP	GO:0016331	morphogenesis of embryonic epithelium	2ÔÂ19ÈÕ	150/18670	0.010024905	0.063221795	0.033996683	ADM/HIF1A	2
BP	GO:0072525	pyridine-containing compound biosynthetic process	2ÔÂ19ÈÕ	150/18670	0.010024905	0.063221795	0.033996683	HIF1A/HK2	2
BP	GO:0001768	establishment of T cell polarity	1ÔÂ19ÈÕ	10/18670	0.010132707	0.063221795	0.033996683	MYH9	1
BP	GO:0010944	negative regulation of transcription by competitive promoter binding	1ÔÂ19ÈÕ	10/18670	0.010132707	0.063221795	0.033996683	CREB1	1
BP	GO:0032000	positive regulation of fatty acid beta-oxidation	1ÔÂ19ÈÕ	10/18670	0.010132707	0.063221795	0.033996683	IRS2	1
BP	GO:0033483	gas homeostasis	1ÔÂ19ÈÕ	10/18670	0.010132707	0.063221795	0.033996683	HIF1A	1
BP	GO:0051014	actin filament severing	1ÔÂ19ÈÕ	10/18670	0.010132707	0.063221795	0.033996683	MYH9	1
BP	GO:0070099	regulation of chemokine-mediated signaling pathway	1ÔÂ19ÈÕ	10/18670	0.010132707	0.063221795	0.033996683	HIF1A	1
BP	GO:0071233	cellular response to leucine	1ÔÂ19ÈÕ	10/18670	0.010132707	0.063221795	0.033996683	RRAGD	1
BP	GO:1990253	cellular response to leucine starvation	1ÔÂ19ÈÕ	10/18670	0.010132707	0.063221795	0.033996683	RRAGD	1
BP	GO:2001054	negative regulation of mesenchymal cell apoptotic process	1ÔÂ19ÈÕ	10/18670	0.010132707	0.063221795	0.033996683	HIF1A	1
BP	GO:2001214	positive regulation of vasculogenesis	1ÔÂ19ÈÕ	10/18670	0.010132707	0.063221795	0.033996683	ADM	1
BP	GO:0006979	response to oxidative stress	3ÔÂ19ÈÕ	451/18670	0.010174936	0.063221795	0.033996683	DUSP1/FOS/HIF1A	3
BP	GO:0001890	placenta development	2ÔÂ19ÈÕ	152/18670	0.0102825	0.06353321	0.034164142	ADM/HIF1A	2
BP	GO:0006090	pyruvate metabolic process	2ÔÂ19ÈÕ	154/18670	0.010543039	0.064174558	0.034509018	HIF1A/HK2	2
BP	GO:0062012	regulation of small molecule metabolic process	3ÔÂ19ÈÕ	459/18670	0.01067233	0.064174558	0.034509018	ADM/HIF1A/IRS2	3
BP	GO:0009132	nucleoside diphosphate metabolic process	2ÔÂ19ÈÕ	158/18670	0.011072903	0.064174558	0.034509018	HIF1A/HK2	2
BP	GO:0043467	regulation of generation of precursor metabolites and energy	2ÔÂ19ÈÕ	158/18670	0.011072903	0.064174558	0.034509018	HIF1A/IRS2	2
BP	GO:0001767	establishment of lymphocyte polarity	1ÔÂ19ÈÕ	11/18670	0.01114061	0.064174558	0.034509018	MYH9	1
BP	GO:0001778	plasma membrane repair	1ÔÂ19ÈÕ	11/18670	0.01114061	0.064174558	0.034509018	MYH9	1
BP	GO:0005984	disaccharide metabolic process	1ÔÂ19ÈÕ	11/18670	0.01114061	0.064174558	0.034509018	GAA	1
BP	GO:0009629	response to gravity	1ÔÂ19ÈÕ	11/18670	0.01114061	0.064174558	0.034509018	FOS	1
BP	GO:0015014	heparan sulfate proteoglycan biosynthetic process, polysaccharide chain biosynthetic process	1ÔÂ19ÈÕ	11/18670	0.01114061	0.064174558	0.034509018	NDST1	1
BP	GO:0019852	L-ascorbic acid metabolic process	1ÔÂ19ÈÕ	11/18670	0.01114061	0.064174558	0.034509018	SLC2A3	1
BP	GO:0043619	regulation of transcription from RNA polymerase II promoter in response to oxidative stress	1ÔÂ19ÈÕ	11/18670	0.01114061	0.064174558	0.034509018	HIF1A	1
BP	GO:0045899	positive regulation of RNA polymerase II transcriptional preinitiation complex assembly	1ÔÂ19ÈÕ	11/18670	0.01114061	0.064174558	0.034509018	CREB1	1
BP	GO:1902065	response to L-glutamate	1ÔÂ19ÈÕ	11/18670	0.01114061	0.064174558	0.034509018	CREB1	1
BP	GO:0006754	ATP biosynthetic process	2ÔÂ19ÈÕ	160/18670	0.011342204	0.064330654	0.034592957	HIF1A/HK2	2
BP	GO:0007519	skeletal muscle tissue development	2ÔÂ19ÈÕ	160/18670	0.011342204	0.064330654	0.034592957	FOS/SAP30	2
BP	GO:0021915	neural tube development	2ÔÂ19ÈÕ	160/18670	0.011342204	0.064330654	0.034592957	ADM/HIF1A	2
BP	GO:1903706	regulation of hemopoiesis	3ÔÂ19ÈÕ	475/18670	0.011709422	0.066074594	0.035530737	CREB1/FOS/HIF1A	3
BP	GO:0002903	negative regulation of B cell apoptotic process	1ÔÂ19ÈÕ	12/18670	0.012147542	0.067175905	0.036122952	IRS2	1
BP	GO:0060670	branching involved in labyrinthine layer morphogenesis	1ÔÂ19ÈÕ	12/18670	0.012147542	0.067175905	0.036122952	ADM	1
BP	GO:0070243	regulation of thymocyte apoptotic process	1ÔÂ19ÈÕ	12/18670	0.012147542	0.067175905	0.036122952	HIF1A	1
BP	GO:2001053	regulation of mesenchymal cell apoptotic process	1ÔÂ19ÈÕ	12/18670	0.012147542	0.067175905	0.036122952	HIF1A	1
BP	GO:0060538	skeletal muscle organ development	2ÔÂ19ÈÕ	169/18670	0.012589749	0.067664058	0.03638545	FOS/SAP30	2
BP	GO:0009206	purine ribonucleoside triphosphate biosynthetic process	2ÔÂ19ÈÕ	171/18670	0.012874843	0.067664058	0.03638545	HIF1A/HK2	2
BP	GO:0009145	purine nucleoside triphosphate biosynthetic process	2ÔÂ19ÈÕ	172/18670	0.013018454	0.067664058	0.03638545	HIF1A/HK2	2
BP	GO:0000212	meiotic spindle organization	1ÔÂ19ÈÕ	13/18670	0.013153501	0.067664058	0.03638545	MYH9	1
BP	GO:0010870	positive regulation of receptor biosynthetic process	1ÔÂ19ÈÕ	13/18670	0.013153501	0.067664058	0.03638545	HIF1A	1
BP	GO:0019896	axonal transport of mitochondrion	1ÔÂ19ÈÕ	13/18670	0.013153501	0.067664058	0.03638545	HIF1A	1
BP	GO:0038007	netrin-activated signaling pathway	1ÔÂ19ÈÕ	13/18670	0.013153501	0.067664058	0.03638545	SIAH2	1
BP	GO:0043116	negative regulation of vascular permeability	1ÔÂ19ÈÕ	13/18670	0.013153501	0.067664058	0.03638545	ADM	1
BP	GO:0043201	response to leucine	1ÔÂ19ÈÕ	13/18670	0.013153501	0.067664058	0.03638545	RRAGD	1
BP	GO:0060576	intestinal epithelial cell development	1ÔÂ19ÈÕ	13/18670	0.013153501	0.067664058	0.03638545	HIF1A	1
BP	GO:0060712	spongiotrophoblast layer development	1ÔÂ19ÈÕ	13/18670	0.013153501	0.067664058	0.03638545	ADM	1
BP	GO:0090594	inflammatory response to wounding	1ÔÂ19ÈÕ	13/18670	0.013153501	0.067664058	0.03638545	HIF1A	1
BP	GO:0097152	mesenchymal cell apoptotic process	1ÔÂ19ÈÕ	13/18670	0.013153501	0.067664058	0.03638545	HIF1A	1
BP	GO:1903960	negative regulation of anion transmembrane transport	1ÔÂ19ÈÕ	13/18670	0.013153501	0.067664058	0.03638545	IRS2	1
BP	GO:1904925	positive regulation of autophagy of mitochondrion in response to mitochondrial depolarization	1ÔÂ19ÈÕ	13/18670	0.013153501	0.067664058	0.03638545	HK2	1
BP	GO:0031667	response to nutrient levels	3ÔÂ19ÈÕ	499/18670	0.013371977	0.068469475	0.036818553	ADM/CREB1/RRAGD	3
BP	GO:0050796	regulation of insulin secretion	2ÔÂ19ÈÕ	176/18670	0.013599952	0.069150206	0.037184607	HIF1A/IRS2	2
BP	GO:0009201	ribonucleoside triphosphate biosynthetic process	2ÔÂ19ÈÕ	177/18670	0.013747084	0.069150206	0.037184607	HIF1A/HK2	2
BP	GO:0010917	negative regulation of mitochondrial membrane potential	1ÔÂ19ÈÕ	14/18670	0.01415849	0.069150206	0.037184607	BNIP3L	1
BP	GO:0020027	hemoglobin metabolic process	1ÔÂ19ÈÕ	14/18670	0.01415849	0.069150206	0.037184607	HIF1A	1
BP	GO:0090231	regulation of spindle checkpoint	1ÔÂ19ÈÕ	14/18670	0.01415849	0.069150206	0.037184607	DUSP1	1
BP	GO:0090266	regulation of mitotic cell cycle spindle assembly checkpoint	1ÔÂ19ÈÕ	14/18670	0.01415849	0.069150206	0.037184607	DUSP1	1
BP	GO:1903504	regulation of mitotic spindle checkpoint	1ÔÂ19ÈÕ	14/18670	0.01415849	0.069150206	0.037184607	DUSP1	1
BP	GO:1904263	positive regulation of TORC1 signaling	1ÔÂ19ÈÕ	14/18670	0.01415849	0.069150206	0.037184607	RRAGD	1
BP	GO:1904923	regulation of autophagy of mitochondrion in response to mitochondrial depolarization	1ÔÂ19ÈÕ	14/18670	0.01415849	0.069150206	0.037184607	HK2	1
BP	GO:2001212	regulation of vasculogenesis	1ÔÂ19ÈÕ	14/18670	0.01415849	0.069150206	0.037184607	ADM	1
BP	GO:0043534	blood vessel endothelial cell migration	2ÔÂ19ÈÕ	180/18670	0.014192673	0.069150206	0.037184607	HIF1A/MYH9	2
BP	GO:0010565	regulation of cellular ketone metabolic process	2ÔÂ19ÈÕ	181/18670	0.014342596	0.069574173	0.03741259	ADM/IRS2	2
BP	GO:0009166	nucleotide catabolic process	2ÔÂ19ÈÕ	182/18670	0.014493214	0.069997792	0.037640385	HIF1A/HK2	2
BP	GO:0009127	purine nucleoside monophosphate biosynthetic process	2ÔÂ19ÈÕ	183/18670	0.014644524	0.070116205	0.03770406	HIF1A/HK2	2
BP	GO:0009168	purine ribonucleoside monophosphate biosynthetic process	2ÔÂ19ÈÕ	183/18670	0.014644524	0.070116205	0.03770406	HIF1A/HK2	2
BP	GO:0045837	negative regulation of membrane potential	1ÔÂ19ÈÕ	15/18670	0.01516251	0.071058204	0.038210607	BNIP3L	1
BP	GO:0045838	positive regulation of membrane potential	1ÔÂ19ÈÕ	15/18670	0.01516251	0.071058204	0.038210607	GLRX	1
BP	GO:0045898	regulation of RNA polymerase II transcriptional preinitiation complex assembly	1ÔÂ19ÈÕ	15/18670	0.01516251	0.071058204	0.038210607	CREB1	1
BP	GO:0046321	positive regulation of fatty acid oxidation	1ÔÂ19ÈÕ	15/18670	0.01516251	0.071058204	0.038210607	IRS2	1
BP	GO:1903729	regulation of plasma membrane organization	1ÔÂ19ÈÕ	15/18670	0.01516251	0.071058204	0.038210607	MYH9	1
BP	GO:0009142	nucleoside triphosphate biosynthetic process	2ÔÂ19ÈÕ	188/18670	0.015411419	0.071079921	0.038222285	HIF1A/HK2	2
BP	GO:1901292	nucleoside phosphate catabolic process	2ÔÂ19ÈÕ	188/18670	0.015411419	0.071079921	0.038222285	HIF1A/HK2	2
BP	GO:0019362	pyridine nucleotide metabolic process	2ÔÂ19ÈÕ	189/18670	0.015566857	0.071079921	0.038222285	HIF1A/HK2	2
BP	GO:0046496	nicotinamide nucleotide metabolic process	2ÔÂ19ÈÕ	189/18670	0.015566857	0.071079921	0.038222285	HIF1A/HK2	2
BP	GO:0071248	cellular response to metal ion	2ÔÂ19ÈÕ	190/18670	0.015722978	0.071079921	0.038222285	CREB1/FOS	2
BP	GO:0042594	response to starvation	2ÔÂ19ÈÕ	191/18670	0.01587978	0.071079921	0.038222285	ADM/RRAGD	2
BP	GO:0007565	female pregnancy	2ÔÂ19ÈÕ	192/18670	0.016037263	0.071079921	0.038222285	ADM/FOS	2
BP	GO:0043112	receptor metabolic process	2ÔÂ19ÈÕ	192/18670	0.016037263	0.071079921	0.038222285	ADM/HIF1A	2
BP	GO:0002070	epithelial cell maturation	1ÔÂ19ÈÕ	16/18670	0.016165561	0.071079921	0.038222285	HIF1A	1
BP	GO:0010566	regulation of ketone biosynthetic process	1ÔÂ19ÈÕ	16/18670	0.016165561	0.071079921	0.038222285	ADM	1
BP	GO:0035970	peptidyl-threonine dephosphorylation	1ÔÂ19ÈÕ	16/18670	0.016165561	0.071079921	0.038222285	DUSP1	1
BP	GO:0042448	progesterone metabolic process	1ÔÂ19ÈÕ	16/18670	0.016165561	0.071079921	0.038222285	ADM	1
BP	GO:0051447	negative regulation of meiotic cell cycle	1ÔÂ19ÈÕ	16/18670	0.016165561	0.071079921	0.038222285	DUSP1	1
BP	GO:1902001	fatty acid transmembrane transport	1ÔÂ19ÈÕ	16/18670	0.016165561	0.071079921	0.038222285	IRS2	1
BP	GO:2000651	positive regulation of sodium ion transmembrane transporter activity	1ÔÂ19ÈÕ	16/18670	0.016165561	0.071079921	0.038222285	GLRX	1
BP	GO:1901654	response to ketone	2ÔÂ19ÈÕ	193/18670	0.016195425	0.071079921	0.038222285	DUSP1/FOS	2
BP	GO:0072524	pyridine-containing compound metabolic process	2ÔÂ19ÈÕ	195/18670	0.01651378	0.07111391	0.038240562	HIF1A/HK2	2
BP	GO:2000377	regulation of reactive oxygen species metabolic process	2ÔÂ19ÈÕ	195/18670	0.01651378	0.07111391	0.038240562	HIF1A/HK2	2
BP	GO:0009156	ribonucleoside monophosphate biosynthetic process	2ÔÂ19ÈÕ	197/18670	0.016834833	0.07111391	0.038240562	HIF1A/HK2	2
BP	GO:0009749	response to glucose	2ÔÂ19ÈÕ	197/18670	0.016834833	0.07111391	0.038240562	HIF1A/IRS2	2
BP	GO:0046890	regulation of lipid biosynthetic process	2ÔÂ19ÈÕ	198/18670	0.016996368	0.07111391	0.038240562	ADM/CREB1	2
BP	GO:0007179	transforming growth factor beta receptor signaling pathway	2ÔÂ19ÈÕ	199/18670	0.017158574	0.07111391	0.038240562	CREB1/FOS	2
BP	GO:0002031	G protein-coupled receptor internalization	1ÔÂ19ÈÕ	17/18670	0.017167644	0.07111391	0.038240562	ADM	1
BP	GO:0006089	lactate metabolic process	1ÔÂ19ÈÕ	17/18670	0.017167644	0.07111391	0.038240562	HIF1A	1
BP	GO:0035729	cellular response to hepatocyte growth factor stimulus	1ÔÂ19ÈÕ	17/18670	0.017167644	0.07111391	0.038240562	CREB1	1
BP	GO:0045725	positive regulation of glycogen biosynthetic process	1ÔÂ19ÈÕ	17/18670	0.017167644	0.07111391	0.038240562	IRS2	1
BP	GO:0050884	neuromuscular process controlling posture	1ÔÂ19ÈÕ	17/18670	0.017167644	0.07111391	0.038240562	GAA	1
BP	GO:0060644	mammary gland epithelial cell differentiation	1ÔÂ19ÈÕ	17/18670	0.017167644	0.07111391	0.038240562	HIF1A	1
BP	GO:0061298	retina vasculature development in camera-type eye	1ÔÂ19ÈÕ	17/18670	0.017167644	0.07111391	0.038240562	HIF1A	1
BP	GO:0070242	thymocyte apoptotic process	1ÔÂ19ÈÕ	17/18670	0.017167644	0.07111391	0.038240562	HIF1A	1
BP	GO:0071850	mitotic cell cycle arrest	1ÔÂ19ÈÕ	17/18670	0.017167644	0.07111391	0.038240562	DUSP1	1
BP	GO:0009746	response to hexose	2ÔÂ19ÈÕ	202/18670	0.017649202	0.072623603	0.03905238	HIF1A/IRS2	2
BP	GO:0034764	positive regulation of transmembrane transport	2ÔÂ19ÈÕ	204/18670	0.017979614	0.072623603	0.03905238	GLRX/IRS2	2
BP	GO:0002902	regulation of B cell apoptotic process	1ÔÂ19ÈÕ	18/18670	0.01816876	0.072623603	0.03905238	IRS2	1
BP	GO:0031998	regulation of fatty acid beta-oxidation	1ÔÂ19ÈÕ	18/18670	0.01816876	0.072623603	0.03905238	IRS2	1
BP	GO:0035994	response to muscle stretch	1ÔÂ19ÈÕ	18/18670	0.01816876	0.072623603	0.03905238	FOS	1
BP	GO:0060749	mammary gland alveolus development	1ÔÂ19ÈÕ	18/18670	0.01816876	0.072623603	0.03905238	HIF1A	1
BP	GO:0061377	mammary gland lobule development	1ÔÂ19ÈÕ	18/18670	0.01816876	0.072623603	0.03905238	HIF1A	1
BP	GO:0070233	negative regulation of T cell apoptotic process	1ÔÂ19ÈÕ	18/18670	0.01816876	0.072623603	0.03905238	HIF1A	1
BP	GO:0070875	positive regulation of glycogen metabolic process	1ÔÂ19ÈÕ	18/18670	0.01816876	0.072623603	0.03905238	IRS2	1
BP	GO:0006109	regulation of carbohydrate metabolic process	2ÔÂ19ÈÕ	206/18670	0.018312676	0.072623603	0.03905238	HIF1A/IRS2	2
BP	GO:0006733	oxidoreduction coenzyme metabolic process	2ÔÂ19ÈÕ	207/18670	0.018480196	0.072623603	0.03905238	HIF1A/HK2	2
BP	GO:0030073	insulin secretion	2ÔÂ19ÈÕ	207/18670	0.018480196	0.072623603	0.03905238	HIF1A/IRS2	2
BP	GO:0034284	response to monosaccharide	2ÔÂ19ÈÕ	207/18670	0.018480196	0.072623603	0.03905238	HIF1A/IRS2	2
BP	GO:0071456	cellular response to hypoxia	2ÔÂ19ÈÕ	207/18670	0.018480196	0.072623603	0.03905238	BNIP3L/HIF1A	2
BP	GO:0009124	nucleoside monophosphate biosynthetic process	2ÔÂ19ÈÕ	208/18670	0.018648376	0.072623603	0.03905238	HIF1A/HK2	2
BP	GO:0090276	regulation of peptide hormone secretion	2ÔÂ19ÈÕ	208/18670	0.018648376	0.072623603	0.03905238	HIF1A/IRS2	2
BP	GO:1901215	negative regulation of neuron death	2ÔÂ19ÈÕ	208/18670	0.018648376	0.072623603	0.03905238	CREB1/HIF1A	2
BP	GO:0071229	cellular response to acid chemical	2ÔÂ19ÈÕ	209/18670	0.018817211	0.073023985	0.03926768	CREB1/RRAGD	2
BP	GO:0002689	negative regulation of leukocyte chemotaxis	1ÔÂ19ÈÕ	19/18670	0.019168909	0.073106254	0.039311919	DUSP1	1
BP	GO:0030949	positive regulation of vascular endothelial growth factor receptor signaling pathway	1ÔÂ19ÈÕ	19/18670	0.019168909	0.073106254	0.039311919	HIF1A	1
BP	GO:0035728	response to hepatocyte growth factor	1ÔÂ19ÈÕ	19/18670	0.019168909	0.073106254	0.039311919	CREB1	1
BP	GO:0042789	mRNA transcription by RNA polymerase II	1ÔÂ19ÈÕ	19/18670	0.019168909	0.073106254	0.039311919	HIF1A	1
BP	GO:1902176	negative regulation of oxidative stress-induced intrinsic apoptotic signaling pathway	1ÔÂ19ÈÕ	19/18670	0.019168909	0.073106254	0.039311919	HIF1A	1
BP	GO:0016051	carbohydrate biosynthetic process	2ÔÂ19ÈÕ	214/18670	0.019671196	0.074438897	0.04002853	NDST1/IRS2	2
BP	GO:0030220	platelet formation	1ÔÂ19ÈÕ	20/18670	0.020168094	0.074438897	0.04002853	MYH9	1
BP	GO:0060261	positive regulation of transcription initiation from RNA polymerase II promoter	1ÔÂ19ÈÕ	20/18670	0.020168094	0.074438897	0.04002853	CREB1	1
BP	GO:0070262	peptidyl-serine dephosphorylation	1ÔÂ19ÈÕ	20/18670	0.020168094	0.074438897	0.04002853	DUSP1	1
BP	GO:0071636	positive regulation of transforming growth factor beta production	1ÔÂ19ÈÕ	20/18670	0.020168094	0.074438897	0.04002853	CREB1	1
BP	GO:0097709	connective tissue replacement	1ÔÂ19ÈÕ	20/18670	0.020168094	0.074438897	0.04002853	HIF1A	1
BP	GO:0098780	response to mitochondrial depolarisation	1ÔÂ19ÈÕ	20/18670	0.020168094	0.074438897	0.04002853	HK2	1
BP	GO:1903204	negative regulation of oxidative stress-induced neuron death	1ÔÂ19ÈÕ	20/18670	0.020168094	0.074438897	0.04002853	HIF1A	1
BP	GO:0036294	cellular response to decreased oxygen levels	2ÔÂ19ÈÕ	217/18670	0.020191383	0.074438897	0.04002853	BNIP3L/HIF1A	2
BP	GO:0071241	cellular response to inorganic substance	2ÔÂ19ÈÕ	217/18670	0.020191383	0.074438897	0.04002853	CREB1/FOS	2
BP	GO:0044706	multi-multicellular organism process	2ÔÂ19ÈÕ	222/18670	0.021071235	0.074792151	0.040218488	ADM/FOS	2
BP	GO:0002029	desensitization of G protein-coupled receptor signaling pathway	1ÔÂ19ÈÕ	21/18670	0.021166314	0.074792151	0.040218488	ADM	1
BP	GO:0010893	positive regulation of steroid biosynthetic process	1ÔÂ19ÈÕ	21/18670	0.021166314	0.074792151	0.040218488	ADM	1
BP	GO:0022401	negative adaptation of signaling pathway	1ÔÂ19ÈÕ	21/18670	0.021166314	0.074792151	0.040218488	ADM	1
BP	GO:0030502	negative regulation of bone mineralization	1ÔÂ19ÈÕ	21/18670	0.021166314	0.074792151	0.040218488	HIF1A	1
BP	GO:0032891	negative regulation of organic acid transport	1ÔÂ19ÈÕ	21/18670	0.021166314	0.074792151	0.040218488	IRS2	1
BP	GO:0035162	embryonic hemopoiesis	1ÔÂ19ÈÕ	21/18670	0.021166314	0.074792151	0.040218488	HIF1A	1
BP	GO:0036120	cellular response to platelet-derived growth factor stimulus	1ÔÂ19ÈÕ	21/18670	0.021166314	0.074792151	0.040218488	CREB1	1
BP	GO:0036344	platelet morphogenesis	1ÔÂ19ÈÕ	21/18670	0.021166314	0.074792151	0.040218488	MYH9	1
BP	GO:0051412	response to corticosterone	1ÔÂ19ÈÕ	21/18670	0.021166314	0.074792151	0.040218488	FOS	1
BP	GO:0060713	labyrinthine layer morphogenesis	1ÔÂ19ÈÕ	21/18670	0.021166314	0.074792151	0.040218488	ADM	1
BP	GO:1900273	positive regulation of long-term synaptic potentiation	1ÔÂ19ÈÕ	21/18670	0.021166314	0.074792151	0.040218488	CREB1	1
BP	GO:1902307	positive regulation of sodium ion transmembrane transport	1ÔÂ19ÈÕ	21/18670	0.021166314	0.074792151	0.040218488	GLRX	1
BP	GO:0034404	nucleobase-containing small molecule biosynthetic process	2ÔÂ19ÈÕ	226/18670	0.021786609	0.075192973	0.040434025	HIF1A/HK2	2
BP	GO:0002052	positive regulation of neuroblast proliferation	1ÔÂ19ÈÕ	22/18670	0.022163571	0.075192973	0.040434025	HIF1A	1
BP	GO:0005980	glycogen catabolic process	1ÔÂ19ÈÕ	22/18670	0.022163571	0.075192973	0.040434025	GAA	1
BP	GO:0010869	regulation of receptor biosynthetic process	1ÔÂ19ÈÕ	22/18670	0.022163571	0.075192973	0.040434025	HIF1A	1
BP	GO:0023058	adaptation of signaling pathway	1ÔÂ19ÈÕ	22/18670	0.022163571	0.075192973	0.040434025	ADM	1
BP	GO:0034643	establishment of mitochondrion localization, microtubule-mediated	1ÔÂ19ÈÕ	22/18670	0.022163571	0.075192973	0.040434025	HIF1A	1
BP	GO:0035809	regulation of urine volume	1ÔÂ19ÈÕ	22/18670	0.022163571	0.075192973	0.040434025	ADM	1
BP	GO:0036119	response to platelet-derived growth factor	1ÔÂ19ÈÕ	22/18670	0.022163571	0.075192973	0.040434025	CREB1	1
BP	GO:0047497	mitochondrion transport along microtubule	1ÔÂ19ÈÕ	22/18670	0.022163571	0.075192973	0.040434025	HIF1A	1
BP	GO:0051000	positive regulation of nitric-oxide synthase activity	1ÔÂ19ÈÕ	22/18670	0.022163571	0.075192973	0.040434025	HIF1A	1
BP	GO:0060487	lung epithelial cell differentiation	1ÔÂ19ÈÕ	22/18670	0.022163571	0.075192973	0.040434025	CREB1	1
BP	GO:0060575	intestinal epithelial cell differentiation	1ÔÂ19ÈÕ	22/18670	0.022163571	0.075192973	0.040434025	HIF1A	1
BP	GO:1901522	positive regulation of transcription from RNA polymerase II promoter involved in cellular response to chemical stimulus	1ÔÂ19ÈÕ	22/18670	0.022163571	0.075192973	0.040434025	HIF1A	1
BP	GO:0009743	response to carbohydrate	2ÔÂ19ÈÕ	230/18670	0.022512105	0.075909719	0.040819445	HIF1A/IRS2	2
BP	GO:2001234	negative regulation of apoptotic signaling pathway	2ÔÂ19ÈÕ	230/18670	0.022512105	0.075909719	0.040819445	HIF1A/SIAH2	2
BP	GO:0000302	response to reactive oxygen species	2ÔÂ19ÈÕ	232/18670	0.022878622	0.076678048	0.041232604	DUSP1/FOS	2
BP	GO:0042445	hormone metabolic process	2ÔÂ19ÈÕ	232/18670	0.022878622	0.076678048	0.041232604	ADM/HIF1A	2
BP	GO:0009251	glucan catabolic process	1ÔÂ19ÈÕ	23/18670	0.023159865	0.076691049	0.041239595	GAA	1
BP	GO:0045821	positive regulation of glycolytic process	1ÔÂ19ÈÕ	23/18670	0.023159865	0.076691049	0.041239595	HIF1A	1
BP	GO:0060479	lung cell differentiation	1ÔÂ19ÈÕ	23/18670	0.023159865	0.076691049	0.041239595	CREB1	1
BP	GO:0071294	cellular response to zinc ion	1ÔÂ19ÈÕ	23/18670	0.023159865	0.076691049	0.041239595	CREB1	1
BP	GO:0071453	cellular response to oxygen levels	2ÔÂ19ÈÕ	234/18670	0.023247638	0.076751903	0.041272319	BNIP3L/HIF1A	2
BP	GO:0007050	cell cycle arrest	2ÔÂ19ÈÕ	237/18670	0.023805824	0.078360838	0.042137502	DUSP1/RRAGD	2
BP	GO:0001783	B cell apoptotic process	1ÔÂ19ÈÕ	24/18670	0.024155197	0.078575436	0.042252899	IRS2	1
BP	GO:0014850	response to muscle activity	1ÔÂ19ÈÕ	24/18670	0.024155197	0.078575436	0.042252899	HIF1A	1
BP	GO:0046835	carbohydrate phosphorylation	1ÔÂ19ÈÕ	24/18670	0.024155197	0.078575436	0.042252899	HK2	1
BP	GO:0050996	positive regulation of lipid catabolic process	1ÔÂ19ÈÕ	24/18670	0.024155197	0.078575436	0.042252899	IRS2	1
BP	GO:0009266	response to temperature stimulus	2ÔÂ19ÈÕ	243/18670	0.024938851	0.079472637	0.042735357	ADM/FOS	2
BP	GO:0002053	positive regulation of mesenchymal cell proliferation	1ÔÂ19ÈÕ	25/18670	0.025149569	0.079472637	0.042735357	IRS2	1
BP	GO:0009299	mRNA transcription	1ÔÂ19ÈÕ	25/18670	0.025149569	0.079472637	0.042735357	HIF1A	1
BP	GO:0030813	positive regulation of nucleotide catabolic process	1ÔÂ19ÈÕ	25/18670	0.025149569	0.079472637	0.042735357	HIF1A	1
BP	GO:0044247	cellular polysaccharide catabolic process	1ÔÂ19ÈÕ	25/18670	0.025149569	0.079472637	0.042735357	GAA	1
BP	GO:0051156	glucose 6-phosphate metabolic process	1ÔÂ19ÈÕ	25/18670	0.025149569	0.079472637	0.042735357	HK2	1
BP	GO:0051197	positive regulation of coenzyme metabolic process	1ÔÂ19ÈÕ	25/18670	0.025149569	0.079472637	0.042735357	HIF1A	1
BP	GO:0051654	establishment of mitochondrion localization	1ÔÂ19ÈÕ	25/18670	0.025149569	0.079472637	0.042735357	HIF1A	1
BP	GO:0060571	morphogenesis of an epithelial fold	1ÔÂ19ÈÕ	25/18670	0.025149569	0.079472637	0.042735357	HIF1A	1
BP	GO:0090025	regulation of monocyte chemotaxis	1ÔÂ19ÈÕ	25/18670	0.025149569	0.079472637	0.042735357	DUSP1	1
BP	GO:0042180	cellular ketone metabolic process	2ÔÂ19ÈÕ	248/18670	0.025899835	0.080317045	0.043189426	ADM/IRS2	2
BP	GO:0046434	organophosphate catabolic process	2ÔÂ19ÈÕ	248/18670	0.025899835	0.080317045	0.043189426	HIF1A/HK2	2
BP	GO:0051321	meiotic cell cycle	2ÔÂ19ÈÕ	249/18670	0.026093848	0.080317045	0.043189426	DUSP1/MYH9	2
BP	GO:0071560	cellular response to transforming growth factor beta stimulus	2ÔÂ19ÈÕ	249/18670	0.026093848	0.080317045	0.043189426	CREB1/FOS	2
BP	GO:0006700	C21-steroid hormone biosynthetic process	1ÔÂ19ÈÕ	26/18670	0.02614298	0.080317045	0.043189426	ADM	1
BP	GO:0010460	positive regulation of heart rate	1ÔÂ19ÈÕ	26/18670	0.02614298	0.080317045	0.043189426	ADM	1
BP	GO:0032800	receptor biosynthetic process	1ÔÂ19ÈÕ	26/18670	0.02614298	0.080317045	0.043189426	HIF1A	1
BP	GO:0060669	embryonic placenta morphogenesis	1ÔÂ19ÈÕ	26/18670	0.02614298	0.080317045	0.043189426	ADM	1
BP	GO:1903203	regulation of oxidative stress-induced neuron death	1ÔÂ19ÈÕ	26/18670	0.02614298	0.080317045	0.043189426	HIF1A	1
BP	GO:1903959	regulation of anion transmembrane transport	1ÔÂ19ÈÕ	26/18670	0.02614298	0.080317045	0.043189426	IRS2	1
BP	GO:0030072	peptide hormone secretion	2ÔÂ19ÈÕ	250/18670	0.026288464	0.080540282	0.043309469	HIF1A/IRS2	2
BP	GO:0008016	regulation of heart contraction	2ÔÂ19ÈÕ	251/18670	0.026483682	0.080676851	0.043382907	ADM/GAA	2
BP	GO:0000188	inactivation of MAPK activity	1ÔÂ19ÈÕ	27/18670	0.027135433	0.080676851	0.043382907	DUSP1	1
BP	GO:0000272	polysaccharide catabolic process	1ÔÂ19ÈÕ	27/18670	0.027135433	0.080676851	0.043382907	GAA	1
BP	GO:0006735	NADH regeneration	1ÔÂ19ÈÕ	27/18670	0.027135433	0.080676851	0.043382907	HK2	1
BP	GO:0035902	response to immobilization stress	1ÔÂ19ÈÕ	27/18670	0.027135433	0.080676851	0.043382907	FOS	1
BP	GO:0036475	neuron death in response to oxidative stress	1ÔÂ19ÈÕ	27/18670	0.027135433	0.080676851	0.043382907	HIF1A	1
BP	GO:0061621	canonical glycolysis	1ÔÂ19ÈÕ	27/18670	0.027135433	0.080676851	0.043382907	HK2	1
BP	GO:0061718	glucose catabolic process to pyruvate	1ÔÂ19ÈÕ	27/18670	0.027135433	0.080676851	0.043382907	HK2	1
BP	GO:1902175	regulation of oxidative stress-induced intrinsic apoptotic signaling pathway	1ÔÂ19ÈÕ	27/18670	0.027135433	0.080676851	0.043382907	HIF1A	1
BP	GO:2000144	positive regulation of DNA-templated transcription, initiation	1ÔÂ19ÈÕ	27/18670	0.027135433	0.080676851	0.043382907	CREB1	1
BP	GO:2000191	regulation of fatty acid transport	1ÔÂ19ÈÕ	27/18670	0.027135433	0.080676851	0.043382907	IRS2	1
BP	GO:0071559	response to transforming growth factor beta	2ÔÂ19ÈÕ	255/18670	0.027270538	0.080861166	0.04348202	CREB1/FOS	2
BP	GO:0006839	mitochondrial transport	2ÔÂ19ÈÕ	256/18670	0.027468742	0.081222927	0.043676553	BNIP3L/HK2	2
BP	GO:0033673	negative regulation of kinase activity	2ÔÂ19ÈÕ	257/18670	0.02766754	0.081222927	0.043676553	DUSP1/IRS2	2
BP	GO:0003007	heart morphogenesis	2ÔÂ19ÈÕ	259/18670	0.028066911	0.081222927	0.043676553	GAA/HIF1A	2
BP	GO:0008209	androgen metabolic process	1ÔÂ19ÈÕ	28/18670	0.028126927	0.081222927	0.043676553	ADM	1
BP	GO:0032770	positive regulation of monooxygenase activity	1ÔÂ19ÈÕ	28/18670	0.028126927	0.081222927	0.043676553	HIF1A	1
BP	GO:0051123	RNA polymerase II preinitiation complex assembly	1ÔÂ19ÈÕ	28/18670	0.028126927	0.081222927	0.043676553	CREB1	1
BP	GO:0060260	regulation of transcription initiation from RNA polymerase II promoter	1ÔÂ19ÈÕ	28/18670	0.028126927	0.081222927	0.043676553	CREB1	1
BP	GO:0061615	glycolytic process through fructose-6-phosphate	1ÔÂ19ÈÕ	28/18670	0.028126927	0.081222927	0.043676553	HK2	1
BP	GO:0061620	glycolytic process through glucose-6-phosphate	1ÔÂ19ÈÕ	28/18670	0.028126927	0.081222927	0.043676553	HK2	1
BP	GO:1903792	negative regulation of anion transport	1ÔÂ19ÈÕ	28/18670	0.028126927	0.081222927	0.043676553	IRS2	1
BP	GO:0009108	coenzyme biosynthetic process	2ÔÂ19ÈÕ	261/18670	0.028468642	0.081995619	0.044092058	HIF1A/HK2	2
BP	GO:0003016	respiratory system process	1ÔÂ19ÈÕ	29/18670	0.029117464	0.082574141	0.04440315	GAA	1
BP	GO:0005979	regulation of glycogen biosynthetic process	1ÔÂ19ÈÕ	29/18670	0.029117464	0.082574141	0.04440315	IRS2	1
BP	GO:0010575	positive regulation of vascular endothelial growth factor production	1ÔÂ19ÈÕ	29/18670	0.029117464	0.082574141	0.04440315	HIF1A	1
BP	GO:0010954	positive regulation of protein processing	1ÔÂ19ÈÕ	29/18670	0.029117464	0.082574141	0.04440315	MYH9	1
BP	GO:0010962	regulation of glucan biosynthetic process	1ÔÂ19ÈÕ	29/18670	0.029117464	0.082574141	0.04440315	IRS2	1
BP	GO:0015949	nucleobase-containing small molecule interconversion	1ÔÂ19ÈÕ	29/18670	0.029117464	0.082574141	0.04440315	GLRX	1
BP	GO:0031668	cellular response to extracellular stimulus	2ÔÂ19ÈÕ	268/18670	0.029893129	0.08387504	0.045102691	FOS/RRAGD	2
BP	GO:0050714	positive regulation of protein secretion	2ÔÂ19ÈÕ	268/18670	0.029893129	0.08387504	0.045102691	HIF1A/IRS2	2
BP	GO:0001782	B cell homeostasis	1ÔÂ19ÈÕ	30/18670	0.030107044	0.08387504	0.045102691	HIF1A	1
BP	GO:0038111	interleukin-7-mediated signaling pathway	1ÔÂ19ÈÕ	30/18670	0.030107044	0.08387504	0.045102691	IRS2	1
BP	GO:0045940	positive regulation of steroid metabolic process	1ÔÂ19ÈÕ	30/18670	0.030107044	0.08387504	0.045102691	ADM	1
BP	GO:0046320	regulation of fatty acid oxidation	1ÔÂ19ÈÕ	30/18670	0.030107044	0.08387504	0.045102691	IRS2	1
BP	GO:0070168	negative regulation of biomineral tissue development	1ÔÂ19ÈÕ	30/18670	0.030107044	0.08387504	0.045102691	HIF1A	1
BP	GO:0032868	response to insulin	2ÔÂ19ÈÕ	272/18670	0.030719874	0.084918049	0.045663555	ADM/IRS2	2
BP	GO:1902105	regulation of leukocyte differentiation	2ÔÂ19ÈÕ	272/18670	0.030719874	0.084918049	0.045663555	CREB1/FOS	2
BP	GO:0043542	endothelial cell migration	2ÔÂ19ÈÕ	273/18670	0.030927997	0.084918049	0.045663555	HIF1A/MYH9	2
BP	GO:0030431	sleep	1ÔÂ19ÈÕ	31/18670	0.031095669	0.084918049	0.045663555	FOS	1
BP	GO:0040018	positive regulation of multicellular organism growth	1ÔÂ19ÈÕ	31/18670	0.031095669	0.084918049	0.045663555	CREB1	1
BP	GO:0043457	regulation of cellular respiration	1ÔÂ19ÈÕ	31/18670	0.031095669	0.084918049	0.045663555	HIF1A	1
BP	GO:0045648	positive regulation of erythrocyte differentiation	1ÔÂ19ÈÕ	31/18670	0.031095669	0.084918049	0.045663555	HIF1A	1
BP	GO:1903319	positive regulation of protein maturation	1ÔÂ19ÈÕ	31/18670	0.031095669	0.084918049	0.045663555	MYH9	1
BP	GO:0015012	heparan sulfate proteoglycan biosynthetic process	1ÔÂ19ÈÕ	32/18670	0.032083339	0.086758369	0.046653163	NDST1	1
BP	GO:0051385	response to mineralocorticoid	1ÔÂ19ÈÕ	32/18670	0.032083339	0.086758369	0.046653163	FOS	1
BP	GO:0071353	cellular response to interleukin-4	1ÔÂ19ÈÕ	32/18670	0.032083339	0.086758369	0.046653163	NFIL3	1
BP	GO:1901976	regulation of cell cycle checkpoint	1ÔÂ19ÈÕ	32/18670	0.032083339	0.086758369	0.046653163	DUSP1	1
BP	GO:0009152	purine ribonucleotide biosynthetic process	2ÔÂ19ÈÕ	280/18670	0.032400807	0.087190492	0.046885531	HIF1A/HK2	2
BP	GO:0060047	heart contraction	2ÔÂ19ÈÕ	280/18670	0.032400807	0.087190492	0.046885531	ADM/GAA	2
BP	GO:0016579	protein deubiquitination	2ÔÂ19ÈÕ	283/18670	0.033040487	0.087292318	0.046940287	HIF1A/SIAH2	2
BP	GO:0010039	response to iron ion	1ÔÂ19ÈÕ	33/18670	0.033070055	0.087292318	0.046940287	HIF1A	1
BP	GO:0010464	regulation of mesenchymal cell proliferation	1ÔÂ19ÈÕ	33/18670	0.033070055	0.087292318	0.046940287	IRS2	1
BP	GO:0035774	positive regulation of insulin secretion involved in cellular response to glucose stimulus	1ÔÂ19ÈÕ	33/18670	0.033070055	0.087292318	0.046940287	HIF1A	1
BP	GO:0036003	positive regulation of transcription from RNA polymerase II promoter in response to stress	1ÔÂ19ÈÕ	33/18670	0.033070055	0.087292318	0.046940287	HIF1A	1
BP	GO:0051194	positive regulation of cofactor metabolic process	1ÔÂ19ÈÕ	33/18670	0.033070055	0.087292318	0.046940287	HIF1A	1
BP	GO:0070232	regulation of T cell apoptotic process	1ÔÂ19ÈÕ	33/18670	0.033070055	0.087292318	0.046940287	HIF1A	1
BP	GO:1902692	regulation of neuroblast proliferation	1ÔÂ19ÈÕ	33/18670	0.033070055	0.087292318	0.046940287	HIF1A	1
BP	GO:0072593	reactive oxygen species metabolic process	2ÔÂ19ÈÕ	284/18670	0.033254835	0.087571066	0.04709018	HIF1A/HK2	2
BP	GO:0051348	negative regulation of transferase activity	2ÔÂ19ÈÕ	285/18670	0.033469742	0.087927635	0.047281921	DUSP1/IRS2	2
BP	GO:0007094	mitotic spindle assembly checkpoint	1ÔÂ19ÈÕ	34/18670	0.034055818	0.087958711	0.047298631	DUSP1	1
BP	GO:0010574	regulation of vascular endothelial growth factor production	1ÔÂ19ÈÕ	34/18670	0.034055818	0.087958711	0.047298631	HIF1A	1
BP	GO:0010765	positive regulation of sodium ion transport	1ÔÂ19ÈÕ	34/18670	0.034055818	0.087958711	0.047298631	GLRX	1
BP	GO:0031577	spindle checkpoint	1ÔÂ19ÈÕ	34/18670	0.034055818	0.087958711	0.047298631	DUSP1	1
BP	GO:0070670	response to interleukin-4	1ÔÂ19ÈÕ	34/18670	0.034055818	0.087958711	0.047298631	NFIL3	1
BP	GO:0071173	spindle assembly checkpoint	1ÔÂ19ÈÕ	34/18670	0.034055818	0.087958711	0.047298631	DUSP1	1
BP	GO:0071174	mitotic spindle checkpoint	1ÔÂ19ÈÕ	34/18670	0.034055818	0.087958711	0.047298631	DUSP1	1
BP	GO:0002793	positive regulation of peptide secretion	2ÔÂ19ÈÕ	288/18670	0.0341178	0.087958711	0.047298631	HIF1A/IRS2	2
BP	GO:0003015	heart process	2ÔÂ19ÈÕ	290/18670	0.03455261	0.088872526	0.047790023	ADM/GAA	2
BP	GO:0033363	secretory granule organization	1ÔÂ19ÈÕ	35/18670	0.03504063	0.089503317	0.048129223	CREB1	1
BP	GO:0060251	regulation of glial cell proliferation	1ÔÂ19ÈÕ	35/18670	0.03504063	0.089503317	0.048129223	CREB1	1
BP	GO:0070873	regulation of glycogen metabolic process	1ÔÂ19ÈÕ	35/18670	0.03504063	0.089503317	0.048129223	IRS2	1
BP	GO:0009260	ribonucleotide biosynthetic process	2ÔÂ19ÈÕ	293/18670	0.035208954	0.089726045	0.048248991	HIF1A/HK2	2
BP	GO:0006007	glucose catabolic process	1ÔÂ19ÈÕ	36/18670	0.036024489	0.089759173	0.048266806	HK2	1
BP	GO:0010573	vascular endothelial growth factor production	1ÔÂ19ÈÕ	36/18670	0.036024489	0.089759173	0.048266806	HIF1A	1
BP	GO:0030224	monocyte differentiation	1ÔÂ19ÈÕ	36/18670	0.036024489	0.089759173	0.048266806	MYH9	1
BP	GO:0030947	regulation of vascular endothelial growth factor receptor signaling pathway	1ÔÂ19ÈÕ	36/18670	0.036024489	0.089759173	0.048266806	HIF1A	1
BP	GO:0033762	response to glucagon	1ÔÂ19ÈÕ	36/18670	0.036024489	0.089759173	0.048266806	CREB1	1
BP	GO:0045841	negative regulation of mitotic metaphase/anaphase transition	1ÔÂ19ÈÕ	36/18670	0.036024489	0.089759173	0.048266806	DUSP1	1
BP	GO:0060428	lung epithelium development	1ÔÂ19ÈÕ	36/18670	0.036024489	0.089759173	0.048266806	CREB1	1
BP	GO:1903131	mononuclear cell differentiation	1ÔÂ19ÈÕ	36/18670	0.036024489	0.089759173	0.048266806	MYH9	1
BP	GO:2001171	positive regulation of ATP biosynthetic process	1ÔÂ19ÈÕ	36/18670	0.036024489	0.089759173	0.048266806	HIF1A	1
BP	GO:1903522	regulation of blood circulation	2ÔÂ19ÈÕ	297/18670	0.03609174	0.089759173	0.048266806	ADM/GAA	2
BP	GO:0070646	protein modification by small protein removal	2ÔÂ19ÈÕ	299/18670	0.036536394	0.089759173	0.048266806	HIF1A/SIAH2	2
BP	GO:0006164	purine nucleotide biosynthetic process	2ÔÂ19ÈÕ	300/18670	0.036759533	0.089759173	0.048266806	HIF1A/HK2	2
BP	GO:0046390	ribose phosphate biosynthetic process	2ÔÂ19ÈÕ	300/18670	0.036759533	0.089759173	0.048266806	HIF1A/HK2	2
BP	GO:0030201	heparan sulfate proteoglycan metabolic process	1ÔÂ19ÈÕ	37/18670	0.037007399	0.089759173	0.048266806	NDST1	1
BP	GO:0032885	regulation of polysaccharide biosynthetic process	1ÔÂ19ÈÕ	37/18670	0.037007399	0.089759173	0.048266806	IRS2	1
BP	GO:0043114	regulation of vascular permeability	1ÔÂ19ÈÕ	37/18670	0.037007399	0.089759173	0.048266806	ADM	1
BP	GO:0045923	positive regulation of fatty acid metabolic process	1ÔÂ19ÈÕ	37/18670	0.037007399	0.089759173	0.048266806	IRS2	1
BP	GO:0071276	cellular response to cadmium ion	1ÔÂ19ÈÕ	37/18670	0.037007399	0.089759173	0.048266806	FOS	1
BP	GO:0071542	dopaminergic neuron differentiation	1ÔÂ19ÈÕ	37/18670	0.037007399	0.089759173	0.048266806	HIF1A	1
BP	GO:1902100	negative regulation of metaphase/anaphase transition of cell cycle	1ÔÂ19ÈÕ	37/18670	0.037007399	0.089759173	0.048266806	DUSP1	1
BP	GO:1903432	regulation of TORC1 signaling	1ÔÂ19ÈÕ	37/18670	0.037007399	0.089759173	0.048266806	RRAGD	1
BP	GO:2000142	regulation of DNA-templated transcription, initiation	1ÔÂ19ÈÕ	37/18670	0.037007399	0.089759173	0.048266806	CREB1	1
BP	GO:0034599	cellular response to oxidative stress	2ÔÂ19ÈÕ	302/18670	0.037207425	0.090046853	0.048421502	FOS/HIF1A	2
BP	GO:0046034	ATP metabolic process	2ÔÂ19ÈÕ	305/18670	0.037883286	0.091141498	0.049010133	HIF1A/HK2	2
BP	GO:0046326	positive regulation of glucose import	1ÔÂ19ÈÕ	38/18670	0.037989359	0.091141498	0.049010133	IRS2	1
BP	GO:1903523	negative regulation of blood circulation	1ÔÂ19ÈÕ	38/18670	0.037989359	0.091141498	0.049010133	ADM	1
BP	GO:2000279	negative regulation of DNA biosynthetic process	1ÔÂ19ÈÕ	38/18670	0.037989359	0.091141498	0.049010133	DUSP1	1
BP	GO:0008207	C21-steroid hormone metabolic process	1ÔÂ19ÈÕ	39/18670	0.03897037	0.092018177	0.049481555	ADM	1
BP	GO:0032506	cytokinetic process	1ÔÂ19ÈÕ	39/18670	0.03897037	0.092018177	0.049481555	MYH9	1
BP	GO:0033574	response to testosterone	1ÔÂ19ÈÕ	39/18670	0.03897037	0.092018177	0.049481555	DUSP1	1
BP	GO:0035886	vascular smooth muscle cell differentiation	1ÔÂ19ÈÕ	39/18670	0.03897037	0.092018177	0.049481555	ADM	1
BP	GO:0072595	maintenance of protein localization in organelle	1ÔÂ19ÈÕ	39/18670	0.03897037	0.092018177	0.049481555	HK2	1
BP	GO:2000648	positive regulation of stem cell proliferation	1ÔÂ19ÈÕ	39/18670	0.03897037	0.092018177	0.049481555	HIF1A	1
BP	GO:2000816	negative regulation of mitotic sister chromatid separation	1ÔÂ19ÈÕ	39/18670	0.03897037	0.092018177	0.049481555	DUSP1	1
BP	GO:0000209	protein polyubiquitination	2ÔÂ19ÈÕ	310/18670	0.039020366	0.092018177	0.049481555	SIAH2/WSB1	2
BP	GO:0072522	purine-containing compound biosynthetic process	2ÔÂ19ÈÕ	313/18670	0.03970895	0.092826007	0.049915955	HIF1A/HK2	2
BP	GO:0006734	NADH metabolic process	1ÔÂ19ÈÕ	40/18670	0.039950434	0.092826007	0.049915955	HK2	1
BP	GO:0032008	positive regulation of TOR signaling	1ÔÂ19ÈÕ	40/18670	0.039950434	0.092826007	0.049915955	RRAGD	1
BP	GO:0045823	positive regulation of heart contraction	1ÔÂ19ÈÕ	40/18670	0.039950434	0.092826007	0.049915955	ADM	1
BP	GO:0098760	response to interleukin-7	1ÔÂ19ÈÕ	40/18670	0.039950434	0.092826007	0.049915955	IRS2	1
BP	GO:0098761	cellular response to interleukin-7	1ÔÂ19ÈÕ	40/18670	0.039950434	0.092826007	0.049915955	IRS2	1
BP	GO:1905819	negative regulation of chromosome separation	1ÔÂ19ÈÕ	40/18670	0.039950434	0.092826007	0.049915955	DUSP1	1
BP	GO:0007520	myoblast fusion	1ÔÂ19ÈÕ	41/18670	0.04092955	0.094505391	0.050819022	MYH9	1
BP	GO:0030890	positive regulation of B cell proliferation	1ÔÂ19ÈÕ	41/18670	0.04092955	0.094505391	0.050819022	IRS2	1
BP	GO:0048286	lung alveolus development	1ÔÂ19ÈÕ	41/18670	0.04092955	0.094505391	0.050819022	CREB1	1
BP	GO:0071375	cellular response to peptide hormone stimulus	2ÔÂ19ÈÕ	321/18670	0.041568127	0.095370245	0.051284085	CREB1/IRS2	2
BP	GO:0060562	epithelial tube morphogenesis	2ÔÂ19ÈÕ	322/18670	0.041802851	0.095370245	0.051284085	ADM/HIF1A	2
BP	GO:0006509	membrane protein ectodomain proteolysis	1ÔÂ19ÈÕ	42/18670	0.041907721	0.095370245	0.051284085	MYH9	1
BP	GO:0010907	positive regulation of glucose metabolic process	1ÔÂ19ÈÕ	42/18670	0.041907721	0.095370245	0.051284085	IRS2	1
BP	GO:0021983	pituitary gland development	1ÔÂ19ÈÕ	42/18670	0.041907721	0.095370245	0.051284085	CREB1	1
BP	GO:0033048	negative regulation of mitotic sister chromatid segregation	1ÔÂ19ÈÕ	42/18670	0.041907721	0.095370245	0.051284085	DUSP1	1
BP	GO:0042181	ketone biosynthetic process	1ÔÂ19ÈÕ	42/18670	0.041907721	0.095370245	0.051284085	ADM	1
BP	GO:0051188	cofactor biosynthetic process	2ÔÂ19ÈÕ	326/18670	0.042746864	0.096208418	0.051734802	HIF1A/HK2	2
BP	GO:0003009	skeletal muscle contraction	1ÔÂ19ÈÕ	43/18670	0.042884946	0.096208418	0.051734802	GAA	1
BP	GO:0008631	intrinsic apoptotic signaling pathway in response to oxidative stress	1ÔÂ19ÈÕ	43/18670	0.042884946	0.096208418	0.051734802	HIF1A	1
BP	GO:0032881	regulation of polysaccharide metabolic process	1ÔÂ19ÈÕ	43/18670	0.042884946	0.096208418	0.051734802	IRS2	1
BP	GO:0034198	cellular response to amino acid starvation	1ÔÂ19ÈÕ	43/18670	0.042884946	0.096208418	0.051734802	RRAGD	1
BP	GO:0038202	TORC1 signaling	1ÔÂ19ÈÕ	43/18670	0.042884946	0.096208418	0.051734802	RRAGD	1
BP	GO:0051293	establishment of spindle localization	1ÔÂ19ÈÕ	43/18670	0.042884946	0.096208418	0.051734802	MYH9	1
BP	GO:0032496	response to lipopolysaccharide	2ÔÂ19ÈÕ	330/18670	0.043699012	0.097021034	0.052171775	ADM/FOS	2
BP	GO:0051235	maintenance of location	2ÔÂ19ÈÕ	330/18670	0.043699012	0.097021034	0.052171775	GAA/HK2	2
BP	GO:0010463	mesenchymal cell proliferation	1ÔÂ19ÈÕ	44/18670	0.043861227	0.097021034	0.052171775	IRS2	1
BP	GO:0010828	positive regulation of glucose transmembrane transport	1ÔÂ19ÈÕ	44/18670	0.043861227	0.097021034	0.052171775	IRS2	1
BP	GO:0033046	negative regulation of sister chromatid segregation	1ÔÂ19ÈÕ	44/18670	0.043861227	0.097021034	0.052171775	DUSP1	1
BP	GO:0070897	transcription preinitiation complex assembly	1ÔÂ19ÈÕ	44/18670	0.043861227	0.097021034	0.052171775	CREB1	1
BP	GO:1903214	regulation of protein targeting to mitochondrion	1ÔÂ19ÈÕ	44/18670	0.043861227	0.097021034	0.052171775	BNIP3L	1
BP	GO:0032570	response to progesterone	1ÔÂ19ÈÕ	45/18670	0.044836564	0.098336591	0.052879199	FOS	1
BP	GO:0044275	cellular carbohydrate catabolic process	1ÔÂ19ÈÕ	45/18670	0.044836564	0.098336591	0.052879199	GAA	1
BP	GO:0051985	negative regulation of chromosome segregation	1ÔÂ19ÈÕ	45/18670	0.044836564	0.098336591	0.052879199	DUSP1	1
BP	GO:1900271	regulation of long-term synaptic potentiation	1ÔÂ19ÈÕ	45/18670	0.044836564	0.098336591	0.052879199	CREB1	1
BP	GO:0009205	purine ribonucleoside triphosphate metabolic process	2ÔÂ19ÈÕ	335/18670	0.044900523	0.098336591	0.052879199	HIF1A/HK2	2
BP	GO:0005978	glycogen biosynthetic process	1ÔÂ19ÈÕ	46/18670	0.045810959	0.098510678	0.052972812	IRS2	1
BP	GO:0009250	glucan biosynthetic process	1ÔÂ19ÈÕ	46/18670	0.045810959	0.098510678	0.052972812	IRS2	1
BP	GO:0030810	positive regulation of nucleotide biosynthetic process	1ÔÂ19ÈÕ	46/18670	0.045810959	0.098510678	0.052972812	HIF1A	1
BP	GO:0032369	negative regulation of lipid transport	1ÔÂ19ÈÕ	46/18670	0.045810959	0.098510678	0.052972812	IRS2	1
BP	GO:0051646	mitochondrion localization	1ÔÂ19ÈÕ	46/18670	0.045810959	0.098510678	0.052972812	HIF1A	1
BP	GO:0060711	labyrinthine layer development	1ÔÂ19ÈÕ	46/18670	0.045810959	0.098510678	0.052972812	ADM	1
BP	GO:0071675	regulation of mononuclear cell migration	1ÔÂ19ÈÕ	46/18670	0.045810959	0.098510678	0.052972812	DUSP1	1
BP	GO:1900373	positive regulation of purine nucleotide biosynthetic process	1ÔÂ19ÈÕ	46/18670	0.045810959	0.098510678	0.052972812	HIF1A	1
BP	GO:1990928	response to amino acid starvation	1ÔÂ19ÈÕ	46/18670	0.045810959	0.098510678	0.052972812	RRAGD	1
BP	GO:0071496	cellular response to external stimulus	2ÔÂ19ÈÕ	339/18670	0.045870704	0.098510678	0.052972812	FOS/RRAGD	2
BP	GO:0009167	purine ribonucleoside monophosphate metabolic process	2ÔÂ19ÈÕ	340/18670	0.046114486	0.098694767	0.053071803	HIF1A/HK2	2
BP	GO:0009126	purine nucleoside monophosphate metabolic process	2ÔÂ19ÈÕ	341/18670	0.046358761	0.098694767	0.053071803	HIF1A/HK2	2
BP	GO:0009199	ribonucleoside triphosphate metabolic process	2ÔÂ19ÈÕ	341/18670	0.046358761	0.098694767	0.053071803	HIF1A/HK2	2
BP	GO:0009144	purine nucleoside triphosphate metabolic process	2ÔÂ19ÈÕ	342/18670	0.046603526	0.098694767	0.053071803	HIF1A/HK2	2
BP	GO:0045646	regulation of erythrocyte differentiation	1ÔÂ19ÈÕ	47/18670	0.046784413	0.098694767	0.053071803	HIF1A	1
BP	GO:0070231	T cell apoptotic process	1ÔÂ19ÈÕ	47/18670	0.046784413	0.098694767	0.053071803	HIF1A	1
BP	GO:1900744	regulation of p38MAPK cascade	1ÔÂ19ÈÕ	47/18670	0.046784413	0.098694767	0.053071803	DUSP1	1
BP	GO:1903580	positive regulation of ATP metabolic process	1ÔÂ19ÈÕ	47/18670	0.046784413	0.098694767	0.053071803	HIF1A	1
BP	GO:0002237	response to molecule of bacterial origin	2ÔÂ19ÈÕ	343/18670	0.046848782	0.098694767	0.053071803	ADM/FOS	2
BP	GO:0072330	monocarboxylic acid biosynthetic process	2ÔÂ19ÈÕ	343/18670	0.046848782	0.098694767	0.053071803	HIF1A/HK2	2
CC	GO:0090575	RNA polymerase II transcription factor complex	3ÔÂ19ÈÕ	163/19717	0.000487627	0.031828773	0.024066233	CREB1/FOS/HIF1A	3
CC	GO:0044798	nuclear transcription factor complex	3ÔÂ19ÈÕ	201/19717	0.000896585	0.031828773	0.024066233	CREB1/FOS/HIF1A	3
CC	GO:0101003	ficolin-1-rich granule membrane	2ÔÂ19ÈÕ	61/19717	0.001556317	0.036832841	0.027849887	GAA/SLC2A3	2
CC	GO:0070821	tertiary granule membrane	2ÔÂ19ÈÕ	73/19717	0.002219639	0.039398588	0.029789889	GAA/SLC2A3	2
CC	GO:0005667	transcription factor complex	3ÔÂ19ÈÕ	365/19717	0.004891751	0.069462865	0.052521959	CREB1/FOS/HIF1A	3
CC	GO:0070938	contractile ring	1ÔÂ19ÈÕ	10/19717	0.009596856	0.087023523	0.065799847	MYH9	1
CC	GO:0070820	tertiary granule	2ÔÂ19ÈÕ	164/19717	0.010715816	0.087023523	0.065799847	GAA/SLC2A3	2
CC	GO:0001931	uropod	1ÔÂ19ÈÕ	13/19717	0.012458856	0.087023523	0.065799847	MYH9	1
CC	GO:0031254	cell trailing edge	1ÔÂ19ÈÕ	13/19717	0.012458856	0.087023523	0.065799847	MYH9	1
CC	GO:0005741	mitochondrial outer membrane	2ÔÂ19ÈÕ	178/19717	0.012528864	0.087023523	0.065799847	BNIP3L/HK2	2
CC	GO:0101002	ficolin-1-rich granule	2ÔÂ19ÈÕ	185/19717	0.013482518	0.087023523	0.065799847	GAA/SLC2A3	2
CC	GO:0031968	organelle outer membrane	2ÔÂ19ÈÕ	201/19717	0.015777527	0.087796942	0.066384641	BNIP3L/HK2	2
CC	GO:0019867	outer membrane	2ÔÂ19ÈÕ	203/19717	0.016075496	0.087796942	0.066384641	BNIP3L/HK2	2
CC	GO:0016460	myosin II complex	1ÔÂ19ÈÕ	22/19717	0.020997918	0.099390145	0.075150443	MYH9	1
CC	GO:0032982	myosin filament	1ÔÂ19ÈÕ	22/19717	0.020997918	0.099390145	0.075150443	MYH9	1
MF	GO:0005536	glucose binding	2ÔÂ18ÈÕ	11/17697	5.35E-05	0.005612316	0.003263301	HK2/SLC2A3	2
MF	GO:0035035	histone acetyltransferase binding	2ÔÂ18ÈÕ	29/17697	0.000390306	0.020491061	0.011914602	CREB1/HIF1A	2
MF	GO:0019213	deacetylase activity	2ÔÂ18ÈÕ	44/17697	0.000901253	0.031543844	0.018341283	NDST1/SAP30	2
MF	GO:0001102	RNA polymerase II activating transcription factor binding	2ÔÂ18ÈÕ	53/17697	0.001305724	0.034275258	0.019929473	CREB1/FOS	2
MF	GO:0003714	transcription corepressor activity	3ÔÂ18ÈÕ	238/17697	0.001688018	0.03544837	0.020611583	NFIL3/SIAH2/SAP30	3
MF	GO:0030246	carbohydrate binding	3ÔÂ18ÈÕ	271/17697	0.002444032	0.038923074	0.022631963	GAA/HK2/SLC2A3	3
MF	GO:0048029	monosaccharide binding	2ÔÂ18ÈÕ	75/17697	0.002594872	0.038923074	0.022631963	HK2/SLC2A3	2
MF	GO:0033613	activating transcription factor binding	2ÔÂ18ÈÕ	85/17697	0.003318251	0.043552043	0.025323494	CREB1/FOS	2
MF	GO:0031072	heat shock protein binding	2ÔÂ18ÈÕ	119/17697	0.006393909	0.0745956	0.043373882	CREB1/HIF1A	2
MF	GO:0001228	DNA-binding transcription activator activity, RNA polymerase II-specific	3ÔÂ18ÈÕ	439/17697	0.009376183	0.083749254	0.048696308	CREB1/FOS/HIF1A	3
MF	GO:0001085	RNA polymerase II transcription factor binding	2ÔÂ18ÈÕ	155/17697	0.010636679	0.083749254	0.048696308	CREB1/FOS	2
MF	GO:0030898	actin-dependent ATPase activity	1ÔÂ18ÈÕ	12/17697	0.012141163	0.083749254	0.048696308	MYH9	1
MF	GO:0017017	MAP kinase tyrosine/serine/threonine phosphatase activity	1ÔÂ18ÈÕ	13/17697	0.013146617	0.083749254	0.048696308	DUSP1	1
MF	GO:0043495	protein membrane anchor	1ÔÂ18ÈÕ	13/17697	0.013146617	0.083749254	0.048696308	MYH9	1
MF	GO:0015926	glucosidase activity	1ÔÂ18ÈÕ	14/17697	0.014151105	0.083749254	0.048696308	GAA	1
MF	GO:0035497	cAMP response element binding	1ÔÂ18ÈÕ	14/17697	0.014151105	0.083749254	0.048696308	CREB1	1
MF	GO:0015037	peptide disulfide oxidoreductase activity	1ÔÂ18ÈÕ	15/17697	0.015154627	0.083749254	0.048696308	GLRX	1
MF	GO:0033549	MAP kinase phosphatase activity	1ÔÂ18ÈÕ	15/17697	0.015154627	0.083749254	0.048696308	DUSP1	1
MF	GO:0034483	heparan sulfate sulfotransferase activity	1ÔÂ18ÈÕ	15/17697	0.015154627	0.083749254	0.048696308	NDST1	1
MF	GO:0005521	lamin binding	1ÔÂ18ÈÕ	16/17697	0.016157184	0.083812242	0.048732933	BNIP3L	1
MF	GO:0005355	glucose transmembrane transporter activity	1ÔÂ18ÈÕ	20/17697	0.020157782	0.083812242	0.048732933	SLC2A3	1
MF	GO:0015149	hexose transmembrane transporter activity	1ÔÂ18ÈÕ	20/17697	0.020157782	0.083812242	0.048732933	SLC2A3	1
MF	GO:0019200	carbohydrate kinase activity	1ÔÂ18ÈÕ	21/17697	0.021155528	0.083812242	0.048732933	HK2	1
MF	GO:0000146	microfilament motor activity	1ÔÂ18ÈÕ	22/17697	0.022152315	0.083812242	0.048732933	MYH9	1
MF	GO:0005158	insulin receptor binding	1ÔÂ18ÈÕ	22/17697	0.022152315	0.083812242	0.048732933	IRS2	1
MF	GO:0015035	protein disulfide oxidoreductase activity	1ÔÂ18ÈÕ	22/17697	0.022152315	0.083812242	0.048732933	GLRX	1
MF	GO:0015145	monosaccharide transmembrane transporter activity	1ÔÂ18ÈÕ	22/17697	0.022152315	0.083812242	0.048732933	SLC2A3	1
MF	GO:0001223	transcription coactivator binding	1ÔÂ18ÈÕ	23/17697	0.023148143	0.083812242	0.048732933	CREB1	1
MF	GO:0070412	R-SMAD binding	1ÔÂ18ÈÕ	23/17697	0.023148143	0.083812242	0.048732933	FOS	1
MF	GO:0051119	sugar transmembrane transporter activity	1ÔÂ18ÈÕ	24/17697	0.024143013	0.084500546	0.049133149	SLC2A3	1
MF	GO:0051019	mitogen-activated protein kinase binding	1ÔÂ18ÈÕ	26/17697	0.026129883	0.088504443	0.05146123	DUSP1	1
MF	GO:0004407	histone deacetylase activity	1ÔÂ18ÈÕ	28/17697	0.028112932	0.089876992	0.052259303	SAP30	1
MF	GO:0033558	protein deacetylase activity	1ÔÂ18ÈÕ	29/17697	0.029103026	0.089876992	0.052259303	SAP30	1
MF	GO:0071889	14-3-3 protein binding	1ÔÂ18ÈÕ	29/17697	0.029103026	0.089876992	0.052259303	IRS2	1
MF	GO:0043548	phosphatidylinositol 3-kinase binding	1ÔÂ18ÈÕ	30/17697	0.030092167	0.090276501	0.0524916	IRS2	1
MF	GO:0031624	ubiquitin conjugating enzyme binding	1ÔÂ18ÈÕ	32/17697	0.032067595	0.093530485	0.05438364	SIAH2	1
MF	GO:0000979	RNA polymerase II core promoter sequence-specific DNA binding	1ÔÂ18ÈÕ	34/17697	0.034039222	0.096597793	0.056167138	FOS	1
MF	GO:0015144	carbohydrate transmembrane transporter activity	1ÔÂ18ÈÕ	37/17697	0.036989553	0.099587258	0.057905373	SLC2A3	1
MF	GO:0044390	ubiquitin-like protein conjugating enzyme binding	1ÔÂ18ÈÕ	37/17697	0.036989553	0.099587258	0.057905373	SIAH2	1
MF	GO:0043531	ADP binding	1ÔÂ18ÈÕ	38/17697	0.037971104	0.099674147	0.057955895	MYH9	1
KEGG	hsa04935	Growth hormone synthesis, secretion and action	3ÔÂ13ÈÕ	119/8076	0.000800998	0.036530321	0.02499443	CREB1/FOS/IRS2	3
KEGG	hsa00052	Galactose metabolism	2ÔÂ13ÈÕ	31/8076	0.001083422	0.036530321	0.02499443	GAA/HK2	2
KEGG	hsa04140	Autophagy - animal	3ÔÂ13ÈÕ	137/8076	0.001205902	0.036530321	0.02499443	HIF1A/IRS2/RRAGD	3
KEGG	hsa00500	Starch and sucrose metabolism	2ÔÂ13ÈÕ	36/8076	0.001461213	0.036530321	0.02499443	GAA/HK2	2
KEGG	hsa04930	Type II diabetes mellitus	2ÔÂ13ÈÕ	46/8076	0.002378868	0.04757735	0.032552924	HK2/IRS2	2
KEGG	hsa05167	Kaposi sarcoma-associated herpesvirus infection	3ÔÂ13ÈÕ	193/8076	0.003220161	0.053669345	0.036721131	CREB1/FOS/HIF1A	3
KEGG	hsa04137	Mitophagy - animal	2ÔÂ13ÈÕ	68/8076	0.005132302	0.060345519	0.041289039	BNIP3L/HIF1A	2
KEGG	hsa05031	Amphetamine addiction	2ÔÂ13ÈÕ	69/8076	0.005280712	0.060345519	0.041289039	CREB1/FOS	2
KEGG	hsa05230	Central carbon metabolism in cancer	2ÔÂ13ÈÕ	70/8076	0.005431097	0.060345519	0.041289039	HIF1A/HK2	2
KEGG	hsa04211	Longevity regulating pathway	2ÔÂ13ÈÕ	89/8076	0.008656219	0.072035909	0.049287727	CREB1/IRS2	2
KEGG	hsa05235	PD-L1 expression and PD-1 checkpoint pathway in cancer	2ÔÂ13ÈÕ	89/8076	0.008656219	0.072035909	0.049287727	FOS/HIF1A	2
KEGG	hsa04713	Circadian entrainment	2ÔÂ13ÈÕ	97/8076	0.01021758	0.072035909	0.049287727	CREB1/FOS	2
KEGG	hsa05231	Choline metabolism in cancer	2ÔÂ13ÈÕ	98/8076	0.010420994	0.072035909	0.049287727	FOS/HIF1A	2
KEGG	hsa04928	Parathyroid hormone synthesis, secretion and action	2ÔÂ13ÈÕ	106/8076	0.012113142	0.072035909	0.049287727	CREB1/FOS	2
KEGG	hsa04659	Th17 cell differentiation	2ÔÂ13ÈÕ	107/8076	0.012332684	0.072035909	0.049287727	FOS/HIF1A	2
KEGG	hsa04931	Insulin resistance	2ÔÂ13ÈÕ	108/8076	0.012553992	0.072035909	0.049287727	CREB1/IRS2	2
KEGG	hsa04066	HIF-1 signaling pathway	2ÔÂ13ÈÕ	109/8076	0.012777059	0.072035909	0.049287727	HIF1A/HK2	2
KEGG	hsa04668	TNF signaling pathway	2ÔÂ13ÈÕ	112/8076	0.013456769	0.072035909	0.049287727	CREB1/FOS	2
KEGG	hsa04725	Cholinergic synapse	2ÔÂ13ÈÕ	113/8076	0.013686823	0.072035909	0.049287727	CREB1/FOS	2
KEGG	hsa04152	AMPK signaling pathway	2ÔÂ13ÈÕ	120/8076	0.015345444	0.075042338	0.051344758	CREB1/IRS2	2
KEGG	hsa04380	Osteoclast differentiation	2ÔÂ13ÈÕ	128/8076	0.017342715	0.075042338	0.051344758	CREB1/FOS	2
KEGG	hsa04926	Relaxin signaling pathway	2ÔÂ13ÈÕ	129/8076	0.017599877	0.075042338	0.051344758	CREB1/FOS	2
KEGG	hsa04728	Dopaminergic synapse	2ÔÂ13ÈÕ	132/8076	0.018381246	0.075042338	0.051344758	CREB1/FOS	2
KEGG	hsa04270	Vascular smooth muscle contraction	2ÔÂ13ÈÕ	135/8076	0.019177331	0.075042338	0.051344758	ADM/MYH9	2
KEGG	hsa04910	Insulin signaling pathway	2ÔÂ13ÈÕ	137/8076	0.019716162	0.075042338	0.051344758	HK2/IRS2	2
KEGG	hsa04915	Estrogen signaling pathway	2ÔÂ13ÈÕ	138/8076	0.019987994	0.075042338	0.051344758	CREB1/FOS	2
KEGG	hsa05418	Fluid shear stress and atherosclerosis	2ÔÂ13ÈÕ	139/8076	0.020261431	0.075042338	0.051344758	DUSP1/FOS	2
KEGG	hsa04932	Non-alcoholic fatty liver disease	2ÔÂ13ÈÕ	150/8076	0.023373726	0.083477594	0.057116248	FOS/IRS2	2
KEGG	hsa05161	Hepatitis B	2ÔÂ13ÈÕ	162/8076	0.02698198	0.093041312	0.063659845	CREB1/FOS	2
KEGG	hsa04022	cGMP-PKG signaling pathway	2ÔÂ13ÈÕ	167/8076	0.028549096	0.095163653	0.065111973	CREB1/IRS2	2
